# Supplementary material for: Mutation characteristics and molecular evolution of ovarian metastasis from gastric cancer and potential biomarkers for paclitaxel treatment
Source: Nat Commun. 2024 May 4;15:3771. doi: 10.1038/s41467-024-48144-0 (PMC11069556; doi:10.1038/s41467-024-48144-0)
Supplement: Supplementary file 4 — Supplementary Data 1-4 [file 41467_2024_48144_MOESM4_ESM.xlsx]

## Sheet: Supplementary Data 1
Supplementary Data 1
The similarity between the mutation features of our GC cohort and various known mutation features.
	Signature A	Signature B	Signature C
SBS1	0.913782	0.745257	0.320246
SBS2	0.0819158	0.141616	0.0902723
SBS3	0.170697	0.529347	0.321389
SBS4	0.152885	0.236486	0.191016
SBS5	0.3221	0.737848	0.316882
SBS6	0.849528	0.78846	0.306338
SBS7a	0.142973	0.265597	0.122021
SBS7b	0.184532	0.35378	0.127105
SBS7c	0.0518698	0.137309	0.138739
SBS7d	0.0439299	0.20895	0.0781437
SBS8	0.147921	0.265135	0.240882
SBS9	0.129982	0.351211	0.531016
SBS10a	0.091193	0.0543348	0.0788323
SBS10b	0.347514	0.297313	0.167899
SBS10c	0.193343	0.2562	0.294063
SBS10d	0.096552	0.0695891	0.101998
SBS11	0.121828	0.36601	0.0924707
SBS12	0.0455133	0.403193	0.140575
SBS13	0.0444967	0.105097	0.0550899
SBS14	0.166311	0.163072	0.156611
SBS15	0.701056	0.615172	0.262509
SBS16	0.0483219	0.349627	0.0832287
SBS17a	0.0258466	0.144911	0.286241
SBS17b	0.00399682	0.0273136	0.869383
SBS18	0.267766	0.263989	0.228284
SBS19	0.137593	0.301764	0.109849
SBS20	0.196774	0.269468	0.157062
SBS21	0.0661068	0.26059	0.0855728
SBS22	0.0235967	0.101791	0.0951955
SBS23	0.170416	0.38415	0.104802
SBS24	0.224581	0.337771	0.226691
SBS25	0.289824	0.521093	0.336443
SBS26	0.0781841	0.444292	0.192094
SBS28	0.0168603	0.0751705	0.298717
SBS29	0.287669	0.303052	0.234766
SBS30	0.207736	0.432398	0.141829
SBS31	0.149011	0.366856	0.183806
SBS32	0.235482	0.450865	0.141306
SBS33	0.0589717	0.234899	0.0777697
SBS34	0.0554418	0.0722254	0.0309413
SBS35	0.133814	0.283688	0.244296
SBS36	0.163521	0.145486	0.156688
SBS37	0.089199	0.41135	0.214592
SBS38	0.0908403	0.0916173	0.108728
SBS39	0.165599	0.446794	0.216841
SBS40	0.180765	0.50951	0.368942
SBS41	0.150594	0.319465	0.22048
SBS42	0.158489	0.408482	0.15596
SBS44	0.31944	0.50012	0.186576
SBS84	0.133911	0.351326	0.0940945
SBS85	0.0429369	0.246205	0.103506
SBS86	0.152597	0.318854	0.12701
SBS87	0.763432	0.719449	0.317204
SBS88	0.069361	0.305482	0.103243
SBS89	0.169844	0.447961	0.242891
SBS90	0.0153981	0.0453856	0.0891779
SBS91	0.0645349	0.054097	0.0597019
SBS92	0.213145	0.578398	0.1972
SBS93	0.190916	0.379211	0.420142
SBS94	0.339433	0.503418	0.286684

## Sheet: Supplementary Data 2
Supplementary Data 2
Enriched pathways of primary gastric lesion, metastatic ovarian lesion, synchronous ovarian metastasis, metachronous ovarian metastasis and GC samples of TGGA database.
primary gastric lesion
Category	Term	Count	%	PValue	Genes	List Total	Pop Hits	Pop Total	Fold Enrichment	Bonferroni	Benjamini	FDR
KEGG_PATHWAY	hsa05218:Melanoma	13	13.2653	6.91426e-14	PDGFRB, PIK3CD, EGFR, FGF3, FGF4, PIK3CA, CCND1, CDH1, FGF19, FGF18, MET, TP53, FGFR1	62	72	8465	24.6517	1.2035e-11	1.20308e-11	7.74397e-12
KEGG_PATHWAY	hsa04015:Rap1 signaling pathway	17	17.3469	8.80941e-13	PDGFRB, PRKCI, FLT4, PIK3CD, RHOA, EGFR, FGF3, FGF4, CRKL, PIK3CA, CDH1, FGF19, FGF18, MET, FGFR3, FGFR2, FGFR1	62	210	8465	11.0526	1.53287e-10	7.66419e-11	4.93327e-11
KEGG_PATHWAY	hsa05200:Pathways in cancer	23	23.4694	5.05791e-12	PDGFRB, NTRK1, CREBBP, FLT4, PIK3CD, RHOA, EGFR, FGF3, TGFBR2, FGF4, CRKL, RAD51, PIK3CA, CCND1, CDH1, FGF19, ERBB2, FGF18, MET, FGFR3, TP53, FGFR2, FGFR1	62	531	8465	5.91383	8.80084e-10	2.93359e-10	1.88829e-10
KEGG_PATHWAY	hsa04151:PI3K-Akt signaling pathway	19	19.3878	2.52625e-11	PDGFRB, NTRK1, FLT4, PIK3CD, EGFR, FGF3, FGF4, RPTOR, PIK3CA, ERBB3, CCND1, FGF19, ERBB2, FGF18, MET, FGFR3, TP53, FGFR2, FGFR1	62	354	8465	7.328	4.39567e-09	1.01657e-09	6.54343e-10
KEGG_PATHWAY	hsa05226:Gastric cancer	14	14.2857	2.92117e-11	PIK3CD, EGFR, FGF3, TGFBR2, FGF4, PIK3CA, CCND1, CDH1, FGF19, ERBB2, FGF18, MET, TP53, FGFR2	62	149	8465	12.8285	5.08284e-09	1.01657e-09	6.54343e-10
KEGG_PATHWAY	hsa05230:Central carbon metabolism in cancer	11	11.2245	4.9639e-11	NTRK1, PDGFRB, PIK3CA, ERBB2, PIK3CD, FGFR3, TP53, MET, EGFR, FGFR2, FGFR1	62	70	8465	21.4551	8.63718e-09	1.43953e-09	9.26594e-10
KEGG_PATHWAY	hsa04010:MAPK signaling pathway	17	17.3469	2.20334e-10	PDGFRB, NTRK1, FLT4, EGFR, FGF3, TGFBR2, FGF4, CRKL, ERBB3, FGF19, ERBB2, FGF18, MET, FGFR3, TP53, FGFR2, FGFR1	62	302	8465	7.68559	3.83381e-08	5.47687e-09	3.52534e-09
KEGG_PATHWAY	hsa04014:Ras signaling pathway	15	15.3061	8.19849e-10	PDGFRB, NTRK1, FLT4, PIK3CD, RHOA, EGFR, FGF3, FGF4, PIK3CA, FGF19, FGF18, MET, FGFR3, FGFR2, FGFR1	62	236	8465	8.6779	1.42654e-07	1.78317e-08	1.14779e-08
KEGG_PATHWAY	hsa05224:Breast cancer	12	12.2449	5.90996e-09	CCND1, PIK3CA, FLT4, FGF19, ERBB2, FGF18, PIK3CD, TP53, EGFR, FGF3, FGFR1, FGF4	62	147	8465	11.1455	1.02833e-06	1.07023e-07	6.88886e-08
KEGG_PATHWAY	hsa04810:Regulation of actin cytoskeleton	14	14.2857	6.15077e-09	PDGFRB, LIMK1, PIK3CD, RHOA, EGFR, FGF3, FGF4, CRKL, PIK3CA, FGF19, FGF18, FGFR3, FGFR2, FGFR1	62	229	8465	8.34695	1.07023e-06	1.07023e-07	6.88886e-08
KEGG_PATHWAY	hsa04020:Calcium signaling pathway	14	14.2857	2.0419e-08	PDGFRB, NTRK1, FLT4, EGFR, FGF3, FGF4, ERBB3, FGF19, ERBB2, FGF18, MET, FGFR3, FGFR2, FGFR1	62	253	8465	7.55514	3.55289e-06	3.22991e-07	2.07902e-07
KEGG_PATHWAY	hsa05215:Prostate cancer	10	10.2041	2.48069e-08	PDGFRB, CREBBP, CCND1, PIK3CA, ERBB2, PIK3CD, TP53, EGFR, FGFR2, FGFR1	62	97	8465	14.0755	4.3164e-06	3.59701e-07	2.31531e-07
KEGG_PATHWAY	hsa05206:MicroRNAs in cancer	15	15.3061	2.76938e-08	PDGFRB, CREBBP, PIK3CD, RHOA, EGFR, CRKL, RPTOR, PIK3CA, ERBB3, CCND1, ERBB2, ATM, MET, FGFR3, TP53	62	310	8465	6.6064	4.81871e-06	3.70671e-07	2.38593e-07
KEGG_PATHWAY	hsa01521:EGFR tyrosine kinase inhibitor resistance	9	9.18367	7.92494e-08	PDGFRB, ERBB3, PIK3CA, ERBB2, PIK3CD, FGFR3, MET, EGFR, FGFR2	62	79	8465	15.5543	1.37893e-05	9.84957e-07	6.33996e-07
KEGG_PATHWAY	hsa05225:Hepatocellular carcinoma	11	11.2245	2.7324e-07	PBRM1, CCND1, PIK3CA, PIK3CD, ARID1A, ARID2, TP53, MET, EGFR, SMARCA4, TGFBR2	62	168	8465	8.93961	4.75427e-05	3.16959e-06	2.04019e-06
KEGG_PATHWAY	hsa05212:Pancreatic cancer	8	8.16327	1.05103e-06	RAD51, CCND1, PIK3CA, ERBB2, PIK3CD, TP53, EGFR, TGFBR2	62	76	8465	14.3718	0.000182862	1.14299e-05	7.35719e-06
KEGG_PATHWAY	hsa05213:Endometrial cancer	7	7.14286	3.29506e-06	CCND1, PIK3CA, CDH1, ERBB2, PIK3CD, TP53, EGFR	62	58	8465	16.478	0.000573178	3.37259e-05	2.17087e-05
KEGG_PATHWAY	hsa04520:Adherens junction	8	8.16327	4.14043e-06	CREBBP, CDH1, ERBB2, MET, RHOA, EGFR, FGFR1, TGFBR2	62	93	8465	11.7447	0.000720177	4.00242e-05	2.57627e-05
KEGG_PATHWAY	hsa05219:Bladder cancer	6	6.12245	1.01003e-05	CCND1, CDH1, ERBB2, FGFR3, TP53, EGFR	62	41	8465	19.9803	0.00175593	9.24979e-05	5.95389e-05
KEGG_PATHWAY	hsa05223:Non-small cell lung cancer	7	7.14286	1.1763e-05	CCND1, PIK3CA, ERBB2, PIK3CD, TP53, MET, EGFR	62	72	8465	13.274	0.00204468	0.000102338	6.58729e-05
KEGG_PATHWAY	hsa04510:Focal adhesion	10	10.2041	1.29393e-05	PDGFRB, CCND1, PIK3CA, FLT4, ERBB2, PIK3CD, MET, RHOA, EGFR, CRKL	62	203	8465	6.72573	0.00224892	0.000107211	6.90096e-05
KEGG_PATHWAY	hsa05205:Proteoglycans in cancer	10	10.2041	1.40004e-05	ERBB3, CCND1, PIK3CA, ERBB2, PIK3CD, TP53, MET, RHOA, EGFR, FGFR1	62	205	8465	6.66011	0.00243312	0.000110731	7.12748e-05
KEGG_PATHWAY	hsa05210:Colorectal cancer	7	7.14286	3.2737e-05	CCND1, PIK3CA, PIK3CD, TP53, RHOA, EGFR, TGFBR2	62	86	8465	11.1131	0.00568014	0.000247663	0.000159415
KEGG_PATHWAY	hsa05165:Human papillomavirus infection	11	11.2245	0.000111216	PDGFRB, PRKCI, CREBBP, CCND1, PIK3CA, PIK3CD, ATM, TICAM1, TP53, EGFR, ATR	62	331	8465	4.53733	0.0191665	0.000806313	0.000519006
KEGG_PATHWAY	hsa05214:Glioma	6	6.12245	0.000192862	PDGFRB, CCND1, PIK3CA, PIK3CD, TP53, EGFR	62	75	8465	10.9226	0.0330043	0.00134232	0.000864021
KEGG_PATHWAY	hsa05220:Chronic myeloid leukemia	6	6.12245	0.00020531	CCND1, PIK3CA, PIK3CD, TP53, CRKL, TGFBR2	62	76	8465	10.7789	0.0350969	0.001374	0.000884413
KEGG_PATHWAY	hsa05100:Bacterial invasion of epithelial cells	6	6.12245	0.000218362	PIK3CA, CDH1, PIK3CD, MET, RHOA, CRKL	62	77	8465	10.6389	0.0372863	0.00140722	0.000905799
KEGG_PATHWAY	hsa04068:FoxO signaling pathway	7	7.14286	0.000338596	CREBBP, CCND1, PIK3CA, PIK3CD, ATM, EGFR, TGFBR2	62	131	8465	7.29562	0.0572232	0.00208143	0.00133977
KEGG_PATHWAY	hsa04012:ErbB signaling pathway	6	6.12245	0.000346906	ERBB3, PIK3CA, ERBB2, PIK3CD, EGFR, CRKL	62	85	8465	9.63757	0.0585858	0.00208143	0.00133977
KEGG_PATHWAY	hsa05131:Shigellosis	9	9.18367	0.000362629	RPTOR, PIK3CA, PIK3CD, ATM, ATG14, TP53, RHOA, EGFR, CRKL	62	247	8465	4.97486	0.0611588	0.00210325	0.00135381
KEGG_PATHWAY	hsa05202:Transcriptional misregulation in cancer	8	8.16327	0.000442257	NTRK1, FUS, ETV1, ATM, TP53, ETV4, MET, TGFBR2	62	193	8465	5.65937	0.0740822	0.00248235	0.00159783
KEGG_PATHWAY	hsa01522:Endocrine resistance	6	6.12245	0.000668667	CCND1, PIK3CA, ERBB2, PIK3CD, TP53, EGFR	62	98	8465	8.35912	0.109869	0.00363588	0.00234034
KEGG_PATHWAY	hsa04218:Cellular senescence	7	7.14286	0.000856084	CCND1, PIK3CA, PIK3CD, ATM, TP53, ATR, TGFBR2	62	156	8465	6.12645	0.13845	0.0045139	0.0029055
KEGG_PATHWAY	hsa05160:Hepatitis C	7	7.14286	0.00088516	CCND1, PIK3CA, CLDN18, PIK3CD, TICAM1, TP53, EGFR	62	157	8465	6.08743	0.142802	0.00452993	0.00291582
KEGG_PATHWAY	hsa05166:Human T-cell leukemia virus 1 infection	8	8.16327	0.00101613	CREBBP, CCND1, PIK3CA, PIK3CD, ATM, TP53, ATR, TGFBR2	62	222	8465	4.92008	0.162134	0.00505164	0.00325163
KEGG_PATHWAY	hsa05211:Renal cell carcinoma	5	5.10204	0.00148743	CREBBP, PIK3CA, PIK3CD, MET, CRKL	62	69	8465	9.89364	0.228181	0.00718925	0.00462757
KEGG_PATHWAY	hsa04722:Neurotrophin signaling pathway	6	6.12245	0.00160243	NTRK1, PIK3CA, PIK3CD, TP53, RHOA, CRKL	62	119	8465	6.88398	0.243495	0.00753574	0.00485059
KEGG_PATHWAY	hsa04919:Thyroid hormone signaling pathway	6	6.12245	0.00172514	MED12, CREBBP, CCND1, PIK3CA, PIK3CD, TP53	62	121	8465	6.77019	0.259503	0.00789932	0.00508462
KEGG_PATHWAY	hsa01524:Platinum drug resistance	5	5.10204	0.00183304	PIK3CA, ERBB2, PIK3CD, ATM, TP53	62	73	8465	9.35152	0.2733	0.00817817	0.00526411
KEGG_PATHWAY	hsa05216:Thyroid cancer	4	4.08163	0.00232406	NTRK1, CCND1, CDH1, TP53	62	37	8465	14.7602	0.332928	0.0101097	0.00650736
KEGG_PATHWAY	hsa05167:Kaposi sarcoma-associated herpesvirus infection	7	7.14286	0.00261306	CREBBP, CCND1, PIK3CA, PIK3CD, TICAM1, ATG14, TP53	62	194	8465	4.92642	0.365722	0.0110896	0.00713812
KEGG_PATHWAY	hsa05135:Yersinia infection	6	6.12245	0.00296963	PIK3CA, LIMK1, PIK3CD, TICAM1, RHOA, CRKL	62	137	8465	5.97951	0.403982	0.0123028	0.00791902
KEGG_PATHWAY	hsa04550:Signaling pathways regulating pluripotency of stem cells	6	6.12245	0.00357166	ZFHX3, PIK3CA, PIK3CD, FGFR3, FGFR2, FGFR1	62	143	8465	5.72863	0.463443	0.0144528	0.00930293
KEGG_PATHWAY	hsa05207:Chemical carcinogenesis - receptor activation	7	7.14286	0.00405358	CCND1, PIK3CA, FGF18, PIK3CD, EGFR, FGF3, FGF4	62	212	8465	4.50814	0.506758	0.0160301	0.0103182
KEGG_PATHWAY	hsa05163:Human cytomegalovirus infection	7	7.14286	0.00541242	CCND1, PIK3CA, PIK3CD, TP53, RHOA, EGFR, CRKL	62	225	8465	4.24767	0.611056	0.020928	0.0134709
KEGG_PATHWAY	hsa05161:Hepatitis B	6	6.12245	0.00605714	CREBBP, PIK3CA, PIK3CD, TICAM1, TP53, TGFBR2	62	162	8465	5.05675	0.652555	0.0229118	0.0147478
KEGG_PATHWAY	hsa04630:JAK-STAT signaling pathway	6	6.12245	0.00670503	PDGFRB, CREBBP, CCND1, PIK3CA, PIK3CD, EGFR	62	166	8465	4.9349	0.68982	0.0248229	0.0159779
KEGG_PATHWAY	hsa04310:Wnt signaling pathway	6	6.12245	0.00758162	RNF43, CREBBP, CCND1, CTNND2, TP53, RHOA	62	171	8465	4.79061	0.733992	0.0274546	0.0176719
KEGG_PATHWAY	hsa04066:HIF-1 signaling pathway	5	5.10204	0.00773146	CREBBP, PIK3CA, ERBB2, PIK3CD, EGFR	62	109	8465	6.26295	0.74089	0.0274546	0.0176719
KEGG_PATHWAY	hsa04360:Axon guidance	6	6.12245	0.00978667	PIK3CA, LIMK1, PIK3CD, MET, PLXNA4, RHOA	62	182	8465	4.50106	0.819363	0.0340576	0.0219221
KEGG_PATHWAY	hsa05203:Viral carcinogenesis	6	6.12245	0.0154527	CREBBP, CCND1, PIK3CA, PIK3CD, TP53, RHOA	62	204	8465	4.01565	0.933448	0.0527211	0.0339354
KEGG_PATHWAY	hsa04115:p53 signaling pathway	4	4.08163	0.0160652	CCND1, ATM, TP53, ATR	62	74	8465	7.38012	0.940278	0.0537567	0.034602
KEGG_PATHWAY	hsa04210:Apoptosis	5	5.10204	0.0164174	NTRK1, PIK3CA, PIK3CD, ATM, TP53	62	136	8465	5.01957	0.943884	0.0538985	0.0346933
KEGG_PATHWAY	hsa04910:Insulin signaling pathway	5	5.10204	0.0168218	RPTOR, PRKCI, PIK3CA, PIK3CD, CRKL	62	137	8465	4.98293	0.947759	0.0542036	0.0348897
KEGG_PATHWAY	hsa05170:Human immunodeficiency virus 1 infection	6	6.12245	0.0179663	PIK3CA, LIMK1, PIK3CD, ATM, ATR, CRKL	62	212	8465	3.86412	0.957343	0.0568388	0.0365859
KEGG_PATHWAY	hsa04072:Phospholipase D signaling pathway	5	5.10204	0.0216873	PDGFRB, PIK3CA, PIK3CD, RHOA, EGFR	62	148	8465	4.61258	0.977965	0.0673856	0.0433746
KEGG_PATHWAY	hsa04150:mTOR signaling pathway	5	5.10204	0.0257175	RPTOR, PIK3CA, PIK3CD, RICTOR, RHOA	62	156	8465	4.37603	0.989256	0.076128	0.0490019
KEGG_PATHWAY	hsa05235:PD-L1 expression and PD-1 checkpoint pathway in cancer	4	4.08163	0.0260933	PIK3CA, PIK3CD, TICAM1, EGFR	62	89	8465	6.13628	0.989953	0.076128	0.0490019
KEGG_PATHWAY	hsa04211:Longevity regulating pathway	4	4.08163	0.0260933	RPTOR, PIK3CA, PIK3CD, TP53	62	89	8465	6.13628	0.989953	0.076128	0.0490019
KEGG_PATHWAY	hsa04110:Cell cycle	5	5.10204	0.026251	CREBBP, CCND1, ATM, TP53, ATR	62	157	8465	4.34816	0.990233	0.076128	0.0490019
KEGG_PATHWAY	hsa05222:Small cell lung cancer	4	4.08163	0.028422	CCND1, PIK3CA, PIK3CD, TP53	62	92	8465	5.93619	0.993376	0.0810726	0.0521847
KEGG_PATHWAY	hsa04666:Fc gamma R-mediated phagocytosis	4	4.08163	0.0325416	PIK3CA, LIMK1, PIK3CD, CRKL	62	97	8465	5.6302	0.996838	0.0908093	0.0584519
KEGG_PATHWAY	hsa04530:Tight junction	5	5.10204	0.0331766	PRKCI, CCND1, ERBB2, CLDN18, RHOA	62	169	8465	4.03942	0.997179	0.0908093	0.0584519
KEGG_PATHWAY	hsa05231:Choline metabolism in cancer	4	4.08163	0.0334011	PDGFRB, PIK3CA, PIK3CD, EGFR	62	98	8465	5.57275	0.997291	0.0908093	0.0584519
KEGG_PATHWAY	hsa04144:Endocytosis	6	6.12245	0.0340832	PRKCI, FGFR3, RHOA, EGFR, FGFR2, TGFBR2	62	251	8465	3.26372	0.997604	0.0912381	0.058728
KEGG_PATHWAY	hsa03440:Homologous recombination	3	3.06122	0.0349903	BRIP1, RAD51, ATM	62	41	8465	9.99017	0.997965	0.0912997	0.0587676
KEGG_PATHWAY	hsa04933:AGE-RAGE signaling pathway in diabetic complications	4	4.08163	0.0351556	CCND1, PIK3CA, PIK3CD, TGFBR2	62	100	8465	5.46129	0.998025	0.0912997	0.0587676
KEGG_PATHWAY	hsa05142:Chagas disease	4	4.08163	0.0369572	PIK3CA, PIK3CD, TICAM1, TGFBR2	62	102	8465	5.35421	0.998573	0.094567	0.0608707
KEGG_PATHWAY	hsa04670:Leukocyte transendothelial migration	4	4.08163	0.048742	PIK3CA, CLDN18, PIK3CD, RHOA	62	114	8465	4.79061	0.999833	0.122915	0.0791175
KEGG_PATHWAY	hsa04935:Growth hormone synthesis, secretion and action	4	4.08163	0.0552475	CREBBP, PIK3CA, PIK3CD, CRKL	62	120	8465	4.55108	0.999949	0.136229	0.0876874
KEGG_PATHWAY	hsa04071:Sphingolipid signaling pathway	4	4.08163	0.0563705	PIK3CA, PIK3CD, TP53, RHOA	62	121	8465	4.51346	0.999959	0.136229	0.0876874
KEGG_PATHWAY	hsa04152:AMPK signaling pathway	4	4.08163	0.0563705	RPTOR, CCND1, PIK3CA, PIK3CD	62	121	8465	4.51346	0.999959	0.136229	0.0876874
KEGG_PATHWAY	hsa03460:Fanconi anemia pathway	3	3.06122	0.0594562	BRIP1, RAD51, ATR	62	55	8465	7.44721	0.999977	0.140622	0.0905154
KEGG_PATHWAY	hsa04611:Platelet activation	4	4.08163	0.0598048	PRKCI, PIK3CA, PIK3CD, RHOA	62	124	8465	4.40427	0.999978	0.140622	0.0905154
KEGG_PATHWAY	hsa04926:Relaxin signaling pathway	4	4.08163	0.0657435	PIK3CA, PIK3CD, EGFR, TGFBR2	62	129	8465	4.23356	0.999993	0.152525	0.098177
KEGG_PATHWAY	hsa05016:Huntington disease	6	6.12245	0.0687414	DNAH3, CREBBP, DNAH17, DNAH5, ATG14, TP53	62	306	8465	2.6771	0.999996	0.155523	0.100107
KEGG_PATHWAY	hsa05417:Lipid and atherosclerosis	5	5.10204	0.0688234	PIK3CA, PIK3CD, TICAM1, TP53, RHOA	62	215	8465	3.17517	0.999996	0.155523	0.100107
KEGG_PATHWAY	hsa04213:Longevity regulating pathway - multiple species	3	3.06122	0.0733518	RPTOR, PIK3CA, PIK3CD	62	62	8465	6.6064	0.999998	0.163631	0.105326
KEGG_PATHWAY	hsa04915:Estrogen signaling pathway	4	4.08163	0.0770892	PIK3CA, PIK3CD, KRT32, EGFR	62	138	8465	3.95746	0.999999	0.168416	0.108406
KEGG_PATHWAY	hsa05162:Measles	4	4.08163	0.0784004	CCND1, PIK3CA, PIK3CD, TP53	62	139	8465	3.92899	0.999999	0.168416	0.108406
KEGG_PATHWAY	hsa05418:Fluid shear stress and atherosclerosis	4	4.08163	0.0784004	PIK3CA, PIK3CD, TP53, RHOA	62	139	8465	3.92899	0.999999	0.168416	0.108406
KEGG_PATHWAY	hsa04140:Autophagy - animal	4	4.08163	0.0810523	RPTOR, PIK3CA, PIK3CD, ATG14	62	141	8465	3.87326	1	0.171989	0.110706
KEGG_PATHWAY	hsa05221:Acute myeloid leukemia	3	3.06122	0.0838528	CCND1, PIK3CA, PIK3CD	62	67	8465	6.11338	1	0.175788	0.113151
KEGG_PATHWAY	hsa04917:Prolactin signaling pathway	3	3.06122	0.0903619	CCND1, PIK3CA, PIK3CD	62	70	8465	5.85138	1	0.187178	0.120483
KEGG_PATHWAY	hsa00562:Inositol phosphate metabolism	3	3.06122	0.0970159	PIK3CA, PIK3CD, PIK3C2B	62	73	8465	5.61091	1	0.198597	0.127833
metastatic ovarian lesion
Category	Term	Count	%	PValue	Genes	List Total	Pop Hits	Pop Total	Fold Enrichment	Bonferroni	Benjamini	FDR
KEGG_PATHWAY	hsa05212:Pancreatic cancer	9	9.18367	8.19388e-09	CCND1, PIK3CA, CDKN2A, ERBB2, PIK3CD, KRAS, BRCA2, TP53, TGFBR2	49	76	8465	20.4578	1.52406e-06	1.52406e-06	9.5049e-07
KEGG_PATHWAY	hsa05225:Hepatocellular carcinoma	11	11.2245	2.47524e-08	CCND1, TERT, PIK3CA, CDKN2A, PIK3CD, KRAS, ARID1A, ARID2, TP53, SMARCA4, TGFBR2	49	168	8465	11.3113	4.60394e-06	2.30197e-06	1.43564e-06
KEGG_PATHWAY	hsa05226:Gastric cancer	10	10.2041	1.18967e-07	CDKN2B, CCND1, TERT, PIK3CA, CDH1, ERBB2, PIK3CD, KRAS, TP53, TGFBR2	49	149	8465	11.5943	2.21276e-05	7.24219e-06	4.51663e-06
KEGG_PATHWAY	hsa04218:Cellular senescence	10	10.2041	1.76604e-07	CDKN2B, CCND1, PIK3CA, CDKN2A, PIK3CD, KRAS, ATM, TP53, ATR, TGFBR2	49	156	8465	11.074	3.28479e-05	7.24219e-06	4.51663e-06
KEGG_PATHWAY	hsa05220:Chronic myeloid leukemia	8	8.16327	1.94682e-07	CCND1, MECOM, PIK3CA, CDKN2A, PIK3CD, KRAS, TP53, TGFBR2	49	76	8465	18.1847	3.62103e-05	7.24219e-06	4.51663e-06
KEGG_PATHWAY	hsa05166:Human T-cell leukemia virus 1 infection	11	11.2245	3.43575e-07	CDKN2B, CCND1, TERT, PIK3CA, CDKN2A, PIK3CD, KRAS, ATM, TP53, ATR, TGFBR2	49	222	8465	8.55994	6.3903e-05	1.06508e-05	6.64245e-06
KEGG_PATHWAY	hsa05213:Endometrial cancer	7	7.14286	7.79978e-07	CCND1, PIK3CA, CDH1, ERBB2, PIK3CD, KRAS, TP53	49	58	8465	20.8498	0.000145065	1.89872e-05	1.18415e-05
KEGG_PATHWAY	hsa05200:Pathways in cancer	15	15.3061	8.16654e-07	CDKN2B, CDKN2A, PIK3CD, BRCA2, RHOA, TGFBR2, TERT, MECOM, PIK3CA, CCND1, CDH1, ERBB2, KRAS, TP53, RUNX1T1	49	531	8465	4.88009	0.000151886	1.89872e-05	1.18415e-05
KEGG_PATHWAY	hsa05218:Melanoma	7	7.14286	2.83617e-06	CCND1, PIK3CA, CDKN2A, CDH1, PIK3CD, KRAS, TP53	49	72	8465	16.7956	0.000527389	5.14797e-05	3.21056e-05
KEGG_PATHWAY	hsa05223:Non-small cell lung cancer	7	7.14286	2.83617e-06	CCND1, PIK3CA, CDKN2A, ERBB2, PIK3CD, KRAS, TP53	49	72	8465	16.7956	0.000527389	5.14797e-05	3.21056e-05
KEGG_PATHWAY	hsa05219:Bladder cancer	6	6.12245	3.0445e-06	CCND1, CDKN2A, CDH1, ERBB2, KRAS, TP53	49	41	8465	25.2812	0.000566117	5.14797e-05	3.21056e-05
KEGG_PATHWAY	hsa04068:FoxO signaling pathway	8	8.16327	7.8604e-06	CDKN2B, CCND1, PIK3CA, PIK3CD, KRAS, ATM, GRM1, TGFBR2	49	131	8465	10.5499	0.00146097	0.000115028	7.17377e-05
KEGG_PATHWAY	hsa05210:Colorectal cancer	7	7.14286	8.03957e-06	CCND1, PIK3CA, PIK3CD, KRAS, TP53, RHOA, TGFBR2	49	86	8465	14.0615	0.00149425	0.000115028	7.17377e-05
KEGG_PATHWAY	hsa05205:Proteoglycans in cancer	9	9.18367	1.69392e-05	ERBB3, CCND1, PIK3CA, ERBB2, PIK3CD, KRAS, ANK3, TP53, RHOA	49	205	8465	7.58437	0.00314575	0.00021205	0.000132246
KEGG_PATHWAY	hsa01522:Endocrine resistance	7	7.14286	1.71008e-05	CCND1, PIK3CA, CDKN2A, ERBB2, PIK3CD, KRAS, TP53	49	98	8465	12.3397	0.00317573	0.00021205	0.000132246
KEGG_PATHWAY	hsa05206:MicroRNAs in cancer	10	10.2041	5.01524e-05	ERBB3, CCND1, PIK3CA, CDKN2A, ERBB2, PIK3CD, KRAS, ATM, TP53, RHOA	49	310	8465	5.57275	0.00928521	0.00058295	0.00036356
KEGG_PATHWAY	hsa01524:Platinum drug resistance	6	6.12245	5.32804e-05	PIK3CA, CDKN2A, ERBB2, PIK3CD, ATM, TP53	49	73	8465	14.199	0.00986147	0.00058295	0.00036356
KEGG_PATHWAY	hsa05214:Glioma	6	6.12245	6.07062e-05	CCND1, PIK3CA, CDKN2A, PIK3CD, KRAS, TP53	49	75	8465	13.8204	0.0112282	0.000627297	0.000391217
KEGG_PATHWAY	hsa05203:Viral carcinogenesis	8	8.16327	0.000135558	CDKN2B, CCND1, PIK3CA, CDKN2A, PIK3CD, KRAS, TP53, RHOA	49	204	8465	6.77471	0.0249003	0.00132704	0.000827619
KEGG_PATHWAY	hsa05224:Breast cancer	7	7.14286	0.000166568	CCND1, PIK3CA, ERBB2, PIK3CD, KRAS, BRCA2, TP53	49	147	8465	8.22643	0.0305092	0.00154909	0.000966096
KEGG_PATHWAY	hsa05215:Prostate cancer	6	6.12245	0.000206507	CCND1, PIK3CA, ERBB2, PIK3CD, KRAS, TP53	49	97	8465	10.6859	0.0376858	0.00182906	0.00114071
KEGG_PATHWAY	hsa05165:Human papillomavirus infection	9	9.18367	0.000482125	CCND1, TERT, PIK3CA, PIK3CD, KRAS, ATM, THBS2, TP53, ATR	49	331	8465	4.69727	0.0857918	0.00407615	0.00254212
KEGG_PATHWAY	hsa05221:Acute myeloid leukemia	5	5.10204	0.000536822	CCND1, PIK3CA, PIK3CD, KRAS, RUNX1T1	49	67	8465	12.8922	0.0950501	0.00434126	0.00270745
KEGG_PATHWAY	hsa05230:Central carbon metabolism in cancer	5	5.10204	0.000634229	PIK3CA, ERBB2, PIK3CD, KRAS, TP53	49	70	8465	12.3397	0.111308	0.00491528	0.00306544
KEGG_PATHWAY	hsa04115:p53 signaling pathway	5	5.10204	0.000782816	CCND1, CDKN2A, ATM, TP53, ATR	49	74	8465	11.6726	0.135549	0.00582415	0.00363226
KEGG_PATHWAY	hsa01521:EGFR tyrosine kinase inhibitor resistance	5	5.10204	0.00100125	ERBB3, PIK3CA, ERBB2, PIK3CD, KRAS	49	79	8465	10.9339	0.169997	0.00716278	0.00446711
KEGG_PATHWAY	hsa05216:Thyroid cancer	4	4.08163	0.00116132	CCND1, CDH1, KRAS, TP53	49	37	8465	18.6762	0.19437	0.00800021	0.00498938
KEGG_PATHWAY	hsa04012:ErbB signaling pathway	5	5.10204	0.00131618	ERBB3, PIK3CA, ERBB2, PIK3CD, KRAS	49	85	8465	10.1621	0.217272	0.00874317	0.00545273
KEGG_PATHWAY	hsa05163:Human cytomegalovirus infection	7	7.14286	0.00159176	CCND1, PIK3CA, CDKN2A, PIK3CD, KRAS, TP53, RHOA	49	225	8465	5.3746	0.256438	0.0102092	0.00636703
KEGG_PATHWAY	hsa04934:Cushing syndrome	6	6.12245	0.00175141	KMT2D, CDKN2B, CCND1, KMT2A, CDKN2A, CACNA1G	49	155	8465	6.68729	0.278229	0.0104453	0.00651428
KEGG_PATHWAY	hsa05222:Small cell lung cancer	5	5.10204	0.00176442	CDKN2B, CCND1, PIK3CA, PIK3CD, TP53	49	92	8465	9.38886	0.279977	0.0104453	0.00651428
KEGG_PATHWAY	hsa04110:Cell cycle	6	6.12245	0.0018532	CDKN2B, CCND1, CDKN2A, ATM, TP53, ATR	49	157	8465	6.60211	0.29179	0.0104453	0.00651428
KEGG_PATHWAY	hsa05160:Hepatitis C	6	6.12245	0.0018532	CCND1, PIK3CA, CLDN18, PIK3CD, KRAS, TP53	49	157	8465	6.60211	0.29179	0.0104453	0.00651428
KEGG_PATHWAY	hsa04933:AGE-RAGE signaling pathway in diabetic complications	5	5.10204	0.00239554	CCND1, PIK3CA, PIK3CD, KRAS, TGFBR2	49	100	8465	8.63776	0.359884	0.013105	0.00817303
KEGG_PATHWAY	hsa04660:T cell receptor signaling pathway	5	5.10204	0.00276301	PIK3CA, PIK3CD, KRAS, CARD11, RHOA	49	104	8465	8.30553	0.402279	0.0146834	0.00915741
KEGG_PATHWAY	hsa04151:PI3K-Akt signaling pathway	8	8.16327	0.00353249	ERBB3, CCND1, PIK3CA, ERBB2, PIK3CD, KRAS, THBS2, TP53	49	354	8465	3.90407	0.48222	0.0182512	0.0113825
KEGG_PATHWAY	hsa04722:Neurotrophin signaling pathway	5	5.10204	0.00448499	PIK3CA, PIK3CD, KRAS, TP53, RHOA	49	119	8465	7.25862	0.566596	0.0221286	0.0138006
KEGG_PATHWAY	hsa05167:Kaposi sarcoma-associated herpesvirus infection	6	6.12245	0.00462368	CCND1, PIK3CA, PIK3CD, KRAS, ATG14, TP53	49	194	8465	5.34294	0.577683	0.0221286	0.0138006
KEGG_PATHWAY	hsa04919:Thyroid hormone signaling pathway	5	5.10204	0.00475883	CCND1, PIK3CA, PIK3CD, KRAS, TP53	49	121	8465	7.13864	0.588216	0.0221286	0.0138006
KEGG_PATHWAY	hsa04071:Sphingolipid signaling pathway	5	5.10204	0.00475883	PIK3CA, PIK3CD, KRAS, TP53, RHOA	49	121	8465	7.13864	0.588216	0.0221286	0.0138006
KEGG_PATHWAY	hsa00310:Lysine degradation	4	4.08163	0.00535422	KMT2D, KMT2A, MECOM, KMT2C	49	63	8465	10.9686	0.63159	0.0242123	0.0151001
KEGG_PATHWAY	hsa04929:GnRH secretion	4	4.08163	0.00559538	PIK3CA, PIK3CD, KRAS, CACNA1G	49	64	8465	10.7972	0.647838	0.0242123	0.0151001
KEGG_PATHWAY	hsa04510:Focal adhesion	6	6.12245	0.00559746	CCND1, PIK3CA, ERBB2, PIK3CD, THBS2, RHOA	49	203	8465	5.10606	0.647975	0.0242123	0.0151001
KEGG_PATHWAY	hsa04015:Rap1 signaling pathway	6	6.12245	0.00644943	GRIN2A, PIK3CA, CDH1, PIK3CD, KRAS, RHOA	49	210	8465	4.93586	0.699852	0.0272635	0.017003
KEGG_PATHWAY	hsa04010:MAPK signaling pathway	7	7.14286	0.00681854	ERBB3, MECOM, ERBB2, KRAS, TP53, CACNA1G, TGFBR2	49	302	8465	4.00426	0.719895	0.0278197	0.0173499
KEGG_PATHWAY	hsa05417:Lipid and atherosclerosis	6	6.12245	0.00711146	PIK3CA, PIK3CD, KRAS, APOB, TP53, RHOA	49	215	8465	4.82107	0.734849	0.0278197	0.0173499
KEGG_PATHWAY	hsa04210:Apoptosis	5	5.10204	0.00717926	PIK3CA, PIK3CD, KRAS, ATM, TP53	49	136	8465	6.35129	0.738196	0.0278197	0.0173499
KEGG_PATHWAY	hsa04917:Prolactin signaling pathway	4	4.08163	0.00717929	CCND1, PIK3CA, PIK3CD, KRAS	49	70	8465	9.87172	0.738197	0.0278197	0.0173499
KEGG_PATHWAY	hsa04915:Estrogen signaling pathway	5	5.10204	0.00755346	PIK3CA, PIK3CD, KRAS, KRT32, GRM1	49	138	8465	6.25924	0.755924	0.0286723	0.0178817
KEGG_PATHWAY	hsa05017:Spinocerebellar ataxia	5	5.10204	0.00854486	GRIN2A, PIK3CA, PIK3CD, ATG14, GRM1	49	143	8465	6.04039	0.79733	0.0317869	0.0198241
KEGG_PATHWAY	hsa05100:Bacterial invasion of epithelial cells	4	4.08163	0.00933252	PIK3CA, CDH1, PIK3CD, RHOA	49	77	8465	8.97429	0.82518	0.0340362	0.0212269
KEGG_PATHWAY	hsa04072:Phospholipase D signaling pathway	5	5.10204	0.00961831	PIK3CA, PIK3CD, KRAS, RHOA, GRM1	49	148	8465	5.83632	0.834315	0.0344039	0.0214562
KEGG_PATHWAY	hsa04662:B cell receptor signaling pathway	4	4.08163	0.0118258	PIK3CA, PIK3CD, KRAS, CARD11	49	84	8465	8.22643	0.890595	0.0415018	0.0258828
KEGG_PATHWAY	hsa05131:Shigellosis	6	6.12245	0.0125149	PIK3CA, PIK3CD, ATM, ATG14, TP53, RHOA	49	247	8465	4.19648	0.903909	0.0431069	0.0268839
KEGG_PATHWAY	hsa05161:Hepatitis B	5	5.10204	0.0130818	PIK3CA, PIK3CD, KRAS, TP53, TGFBR2	49	162	8465	5.33195	0.913643	0.0442401	0.0275906
KEGG_PATHWAY	hsa04020:Calcium signaling pathway	6	6.12245	0.0137726	GRIN2A, ERBB3, ERBB2, TFEB, GRM1, CACNA1G	49	253	8465	4.09696	0.924189	0.0450967	0.0281248
KEGG_PATHWAY	hsa04211:Longevity regulating pathway	4	4.08163	0.01382	PIK3CA, PIK3CD, KRAS, TP53	49	89	8465	7.76427	0.924863	0.0450967	0.0281248
KEGG_PATHWAY	hsa04520:Adherens junction	4	4.08163	0.0155453	CDH1, ERBB2, RHOA, TGFBR2	49	93	8465	7.43033	0.945749	0.0498522	0.0310906
KEGG_PATHWAY	hsa04960:Aldosterone-regulated sodium reabsorption	3	3.06122	0.0184833	PIK3CA, PIK3CD, KRAS	49	37	8465	14.0072	0.968885	0.0582694	0.0363401
KEGG_PATHWAY	hsa04625:C-type lectin receptor signaling pathway	4	4.08163	0.0208934	PIK3CA, PIK3CD, KRAS, RHOA	49	104	8465	6.64443	0.980304	0.0647696	0.0403939
KEGG_PATHWAY	hsa05202:Transcriptional misregulation in cancer	5	5.10204	0.0233487	KMT2A, ATM, TP53, TGFBR2, RUNX1T1	49	193	8465	4.47552	0.987653	0.0711945	0.0444008
KEGG_PATHWAY	hsa04670:Leukocyte transendothelial migration	4	4.08163	0.0265298	PIK3CA, CLDN18, PIK3CD, RHOA	49	114	8465	6.06158	0.99327	0.0795895	0.0496364
KEGG_PATHWAY	hsa04930:Type II diabetes mellitus	3	3.06122	0.0278141	PIK3CA, PIK3CD, CACNA1G	49	46	8465	11.2666	0.994735	0.0821178	0.0512133
KEGG_PATHWAY	hsa05170:Human immunodeficiency virus 1 infection	5	5.10204	0.0315413	PIK3CA, PIK3CD, KRAS, ATM, ATR	49	212	8465	4.07441	0.997423	0.0916669	0.0571686
KEGG_PATHWAY	hsa04650:Natural killer cell mediated cytotoxicity	4	4.08163	0.0349595	PIK3CA, PIK3CD, KRAS, KIR3DL3	49	127	8465	5.44111	0.998665	0.100038	0.0623892
KEGG_PATHWAY	hsa04926:Relaxin signaling pathway	4	4.08163	0.0363661	PIK3CA, PIK3CD, KRAS, TGFBR2	49	129	8465	5.35675	0.998982	0.102486	0.0639162
KEGG_PATHWAY	hsa05162:Measles	4	4.08163	0.0438325	CCND1, PIK3CA, PIK3CD, TP53	49	139	8465	4.97137	0.99976	0.117054	0.0730013
KEGG_PATHWAY	hsa05418:Fluid shear stress and atherosclerosis	4	4.08163	0.0438325	PIK3CA, PIK3CD, TP53, RHOA	49	139	8465	4.97137	0.99976	0.117054	0.0730013
KEGG_PATHWAY	hsa04370:VEGF signaling pathway	3	3.06122	0.0439003	PIK3CA, PIK3CD, KRAS	49	59	8465	8.78416	0.999764	0.117054	0.0730013
KEGG_PATHWAY	hsa04014:Ras signaling pathway	5	5.10204	0.0440525	GRIN2A, PIK3CA, PIK3CD, KRAS, RHOA	49	236	8465	3.66007	0.999771	0.117054	0.0730013
KEGG_PATHWAY	hsa04140:Autophagy - animal	4	4.08163	0.0454115	PIK3CA, PIK3CD, KRAS, ATG14	49	141	8465	4.90085	0.999824	0.118965	0.0741934
KEGG_PATHWAY	hsa04550:Signaling pathways regulating pluripotency of stem cells	4	4.08163	0.0470187	ZFHX3, PIK3CA, PIK3CD, KRAS	49	143	8465	4.83231	0.999871	0.121465	0.0757523
KEGG_PATHWAY	hsa04213:Longevity regulating pathway - multiple species	3	3.06122	0.0480048	PIK3CA, PIK3CD, KRAS	49	62	8465	8.35912	0.999894	0.122313	0.0762815
KEGG_PATHWAY	hsa04720:Long-term potentiation	3	3.06122	0.0551424	GRIN2A, KRAS, GRM1	49	67	8465	7.7353	0.999974	0.138601	0.0864394
KEGG_PATHWAY	hsa04664:Fc epsilon RI signaling pathway	3	3.06122	0.0566126	PIK3CA, PIK3CD, KRAS	49	68	8465	7.62155	0.99998	0.140399	0.0875608
KEGG_PATHWAY	hsa05211:Renal cell carcinoma	3	3.06122	0.0580966	PIK3CA, PIK3CD, KRAS	49	69	8465	7.51109	0.999985	0.140449	0.0875917
KEGG_PATHWAY	hsa04150:mTOR signaling pathway	4	4.08163	0.0581428	PIK3CA, PIK3CD, KRAS, RHOA	49	156	8465	4.42962	0.999986	0.140449	0.0875917
KEGG_PATHWAY	hsa04137:Mitophagy - animal	3	3.06122	0.0626292	TFEB, KRAS, TP53	49	72	8465	7.19813	0.999994	0.149347	0.0931409
KEGG_PATHWAY	hsa04530:Tight junction	4	4.08163	0.0704028	CCND1, ERBB2, CLDN18, RHOA	49	169	8465	4.08888	0.999999	0.165758	0.103376
KEGG_PATHWAY	hsa04310:Wnt signaling pathway	4	4.08163	0.072386	CCND1, CTNND2, TP53, RHOA	49	171	8465	4.04106	0.999999	0.168298	0.10496
KEGG_PATHWAY	hsa04360:Axon guidance	4	4.08163	0.0837388	PIK3CA, PIK3CD, KRAS, RHOA	49	182	8465	3.79682	1	0.192289	0.119922
KEGG_PATHWAY	hsa05235:PD-L1 expression and PD-1 checkpoint pathway in cancer	3	3.06122	0.0903783	PIK3CA, PIK3CD, KRAS	49	89	8465	5.82321	1	0.205004	0.127852
KEGG_PATHWAY	hsa04062:Chemokine signaling pathway	4	4.08163	0.0946871	PIK3CA, PIK3CD, KRAS, RHOA	49	192	8465	3.59906	1	0.21219	0.132334
synchronous ovarian metastasis
Category	Term	Count	%	PValue	Genes	List Total	Pop Hits	Pop Total	Fold Enrichment	Bonferroni	Benjamini	FDR
KEGG_PATHWAY	hsa05226:Gastric cancer	19	19	2.96681e-17	TCF7L2, CDKN2B, PIK3CD, FGF3, TGFBR2, FGF4, APC, TERT, PIK3CA, CCND1, CDH1, MYC, FGF19, ERBB2, CTNNB1, KRAS, MET, TP53, FGFR2	67	149	8465	16.1109	5.75562e-15	3.44436e-15	1.93523e-15
KEGG_PATHWAY	hsa05200:Pathways in cancer	29	29	3.55089e-17	PIK3CD, BRCA2, FGF3, FGF4, CRKL, MECOM, CCND1, TERT, CDH1, MYC, ERBB2, RUNX1T1, PDGFRB, TCF7L2, CDKN2B, CREBBP, CDKN2A, RHOA, TGFBR2, RAD51, APC, PIK3CA, FGF19, CTNNB1, KRAS, MET, TP53, FGFR2, FGFR1	67	531	8465	6.9001	6.88872e-15	3.44436e-15	1.93523e-15
KEGG_PATHWAY	hsa05218:Melanoma	13	13	1.89028e-13	PDGFRB, CDKN2A, PIK3CD, FGF3, FGF4, PIK3CA, CCND1, CDH1, FGF19, KRAS, MET, TP53, FGFR1	67	72	8465	22.812	3.66798e-11	1.22238e-11	6.86803e-12
KEGG_PATHWAY	hsa05225:Hepatocellular carcinoma	16	16	1.73841e-12	TCF7L2, CDKN2A, PIK3CD, ARID1A, SMARCA4, TGFBR2, APC, TERT, PIK3CA, CCND1, MYC, CTNNB1, KRAS, ARID2, MET, TP53	67	168	8465	12.0327	3.37247e-10	8.43131e-11	4.73718e-11
KEGG_PATHWAY	hsa05224:Breast cancer	15	15	4.33643e-12	TCF7L2, PIK3CD, BRCA2, FGF3, FGF4, APC, PIK3CA, CCND1, MYC, FGF19, ERBB2, CTNNB1, KRAS, TP53, FGFR1	67	147	8465	12.8922	8.41266e-10	1.68254e-10	9.45342e-11
KEGG_PATHWAY	hsa04010:MAPK signaling pathway	19	19	7.7067e-12	PDGFRB, DAXX, FGF3, TGFBR2, FGF4, CACNA1G, CRKL, MECOM, ERBB3, ERBB4, MYC, FGF19, ERBB2, NF1, KRAS, MET, TP53, FGFR2, FGFR1	67	302	8465	7.94875	1.4951e-09	2.49183e-10	1.40005e-10
KEGG_PATHWAY	hsa05213:Endometrial cancer	11	11	1.59029e-11	TCF7L2, CCND1, APC, PIK3CA, CDH1, MYC, ERBB2, CTNNB1, PIK3CD, KRAS, TP53	67	58	8465	23.9617	3.08517e-09	4.40739e-10	2.47632e-10
KEGG_PATHWAY	hsa04015:Rap1 signaling pathway	16	16	4.4257e-11	PDGFRB, PRKCI, SRC, PIK3CD, RHOA, FGF3, FGF4, CRKL, PIK3CA, CDH1, FGF19, CTNNB1, KRAS, MET, FGFR2, FGFR1	67	210	8465	9.62615	8.58587e-09	1.07323e-09	6.03002e-10
KEGG_PATHWAY	hsa05206:MicroRNAs in cancer	18	18	1.22581e-10	PDGFRB, CREBBP, CDKN2A, PIK3CD, IRS2, RHOA, CRKL, RPTOR, APC, PIK3CA, ERBB3, CCND1, MYC, ERBB2, KRAS, ATM, MET, TP53	67	310	8465	7.33606	2.37807e-08	2.64231e-09	1.48459e-09
KEGG_PATHWAY	hsa05215:Prostate cancer	12	12	1.6024e-10	PDGFRB, TCF7L2, CREBBP, CCND1, PIK3CA, ERBB2, CTNNB1, PIK3CD, KRAS, TP53, FGFR2, FGFR1	67	97	8465	15.6301	3.10865e-08	3.10865e-09	1.74661e-09
KEGG_PATHWAY	hsa05210:Colorectal cancer	11	11	9.10743e-10	TCF7L2, CCND1, APC, PIK3CA, MYC, CTNNB1, PIK3CD, KRAS, TP53, RHOA, TGFBR2	67	86	8465	16.1602	1.76684e-07	1.60622e-08	9.02463e-09
KEGG_PATHWAY	hsa05230:Central carbon metabolism in cancer	10	10	2.7105e-09	PDGFRB, PIK3CA, MYC, ERBB2, PIK3CD, KRAS, TP53, MET, FGFR2, FGFR1	67	70	8465	18.049	5.25837e-07	4.38197e-08	2.46204e-08
KEGG_PATHWAY	hsa05205:Proteoglycans in cancer	14	14	4.45621e-09	SRC, PIK3CD, RHOA, PIK3CA, ERBB3, CCND1, ERBB4, MYC, ERBB2, CTNNB1, KRAS, MET, TP53, FGFR1	67	205	8465	8.62832	8.64505e-07	6.65004e-08	3.73636e-08
KEGG_PATHWAY	hsa05212:Pancreatic cancer	10	10	5.72433e-09	RAD51, CCND1, PIK3CA, CDKN2A, ERBB2, PIK3CD, KRAS, BRCA2, TP53, TGFBR2	67	76	8465	16.6241	1.11052e-06	7.40347e-08	4.15968e-08
KEGG_PATHWAY	hsa05220:Chronic myeloid leukemia	10	10	5.72433e-09	CCND1, MECOM, PIK3CA, CDKN2A, MYC, PIK3CD, KRAS, TP53, CRKL, TGFBR2	67	76	8465	16.6241	1.11052e-06	7.40347e-08	4.15968e-08
KEGG_PATHWAY	hsa04151:PI3K-Akt signaling pathway	17	17	7.91187e-09	PDGFRB, PIK3CD, FGF3, FGF4, RPTOR, PIK3CA, ERBB3, CCND1, ERBB4, MYC, FGF19, ERBB2, KRAS, MET, TP53, FGFR2, FGFR1	67	354	8465	6.06733	1.5349e-06	9.26578e-08	5.20603e-08
KEGG_PATHWAY	hsa01521:EGFR tyrosine kinase inhibitor resistance	10	10	8.1195e-09	PDGFRB, ERBB3, PIK3CA, SRC, ERBB2, NF1, PIK3CD, KRAS, MET, FGFR2	67	79	8465	15.9928	1.57518e-06	9.26578e-08	5.20603e-08
KEGG_PATHWAY	hsa04810:Regulation of actin cytoskeleton	14	14	1.69902e-08	PDGFRB, SRC, LIMK1, PIK3CD, RHOA, FGF3, FGF4, CRKL, APC, PIK3CA, FGF19, KRAS, FGFR2, FGFR1	67	229	8465	7.72404	3.29609e-06	1.83116e-07	1.02885e-07
KEGG_PATHWAY	hsa05219:Bladder cancer	8	8	2.30654e-08	CCND1, CDKN2A, CDH1, SRC, MYC, ERBB2, KRAS, TP53	67	41	8465	24.6523	4.47468e-06	2.3551e-07	1.32323e-07
KEGG_PATHWAY	hsa04520:Adherens junction	10	10	3.48369e-08	TCF7L2, CREBBP, CDH1, SRC, ERBB2, CTNNB1, MET, RHOA, FGFR1, TGFBR2	67	93	8465	13.5853	6.75834e-06	3.37918e-07	1.89861e-07
KEGG_PATHWAY	hsa05166:Human T-cell leukemia virus 1 infection	13	13	1.11022e-07	CDKN2B, CREBBP, CDKN2A, PIK3CD, TGFBR2, TERT, PIK3CA, CCND1, MYC, KRAS, ATM, TP53, ATR	67	222	8465	7.39848	2.15381e-05	1.02564e-06	5.76259e-07
KEGG_PATHWAY	hsa04012:ErbB signaling pathway	9	9	2.64724e-07	ERBB3, PIK3CA, ERBB4, SRC, MYC, ERBB2, PIK3CD, KRAS, CRKL	67	85	8465	13.3775	5.13552e-05	2.33438e-06	1.31159e-06
KEGG_PATHWAY	hsa04218:Cellular senescence	11	11	2.94542e-07	CDKN2B, CCND1, PIK3CA, CDKN2A, MYC, PIK3CD, KRAS, ATM, TP53, ATR, TGFBR2	67	156	8465	8.90882	5.71396e-05	2.4844e-06	1.39587e-06
KEGG_PATHWAY	hsa05216:Thyroid cancer	7	7	3.42783e-07	TCF7L2, CCND1, CDH1, MYC, CTNNB1, KRAS, TP53	67	37	8465	23.9028	6.64978e-05	2.77083e-06	1.55681e-06
KEGG_PATHWAY	hsa04068:FoxO signaling pathway	10	10	6.78801e-07	CDKN2B, CREBBP, CCND1, PIK3CA, PIK3CD, IRS2, KRAS, ATM, GRM1, TGFBR2	67	131	8465	9.64453	0.000131679	5.2675e-06	2.95957e-06
KEGG_PATHWAY	hsa05165:Human papillomavirus infection	14	14	1.23899e-06	PDGFRB, TCF7L2, CREBBP, PRKCI, PIK3CD, APC, TERT, PIK3CA, CCND1, CTNNB1, KRAS, ATM, TP53, ATR	67	331	8465	5.34382	0.000240335	8.98167e-06	5.0464e-06
KEGG_PATHWAY	hsa05223:Non-small cell lung cancer	8	8	1.25003e-06	CCND1, PIK3CA, CDKN2A, ERBB2, PIK3CD, KRAS, TP53, MET	67	72	8465	14.0381	0.000242476	8.98167e-06	5.0464e-06
KEGG_PATHWAY	hsa04014:Ras signaling pathway	12	12	1.73995e-06	PDGFRB, PIK3CA, FGF19, NF1, PIK3CD, KRAS, MET, RHOA, FGFR2, FGF3, FGFR1, FGF4	67	236	8465	6.42423	0.000337493	1.20554e-05	6.77337e-06
KEGG_PATHWAY	hsa05100:Bacterial invasion of epithelial cells	8	8	1.9791e-06	PIK3CA, CDH1, SRC, CTNNB1, PIK3CD, MET, RHOA, CRKL	67	77	8465	13.1266	0.000383872	1.32395e-05	7.43868e-06
KEGG_PATHWAY	hsa04020:Calcium signaling pathway	12	12	3.42789e-06	PDGFRB, ERBB3, ERBB4, FGF19, ERBB2, MET, FGFR2, FGF3, GRM1, CACNA1G, FGFR1, FGF4	67	253	8465	5.99257	0.00066479	2.2167e-05	1.24547e-05
KEGG_PATHWAY	hsa04919:Thyroid hormone signaling pathway	9	9	3.96936e-06	CREBBP, CCND1, PIK3CA, SRC, MYC, CTNNB1, PIK3CD, KRAS, TP53	67	121	8465	9.39743	0.000769761	2.48405e-05	1.39568e-05
KEGG_PATHWAY	hsa04310:Wnt signaling pathway	10	10	6.25146e-06	TCF7L2, RNF43, CREBBP, CCND1, APC, MYC, CTNND2, CTNNB1, TP53, RHOA	67	171	8465	7.3885	0.00121205	3.78994e-05	2.1294e-05
KEGG_PATHWAY	hsa05163:Human cytomegalovirus infection	11	11	8.25686e-06	CCND1, PIK3CA, CDKN2A, SRC, MYC, CTNNB1, PIK3CD, KRAS, TP53, RHOA, CRKL	67	225	8465	6.17678	0.00160056	4.85403e-05	2.72727e-05
KEGG_PATHWAY	hsa01522:Endocrine resistance	8	8	1.00116e-05	CCND1, PIK3CA, CDKN2A, SRC, ERBB2, PIK3CD, KRAS, TP53	67	98	8465	10.3137	0.00194037	5.71248e-05	3.20959e-05
KEGG_PATHWAY	hsa05221:Acute myeloid leukemia	7	7	1.22574e-05	TCF7L2, CCND1, PIK3CA, MYC, PIK3CD, KRAS, RUNX1T1	67	67	8465	13.2	0.00237513	6.79411e-05	3.81731e-05
KEGG_PATHWAY	hsa04550:Signaling pathways regulating pluripotency of stem cells	9	9	1.36965e-05	ZFHX3, APC, PIK3CA, MYC, CTNNB1, PIK3CD, KRAS, FGFR2, FGFR1	67	143	8465	7.95168	0.00265362	7.3809e-05	4.147e-05
KEGG_PATHWAY	hsa05167:Kaposi sarcoma-associated herpesvirus infection	10	10	1.7347e-05	TCF7L2, CREBBP, CCND1, PIK3CA, SRC, MYC, CTNNB1, PIK3CD, KRAS, TP53	67	194	8465	6.51254	0.0033597	9.09547e-05	5.11034e-05
KEGG_PATHWAY	hsa05214:Glioma	7	7	2.35567e-05	PDGFRB, CCND1, PIK3CA, CDKN2A, PIK3CD, KRAS, TP53	67	75	8465	11.792	0.00455962	0.000120263	6.75704e-05
KEGG_PATHWAY	hsa04510:Focal adhesion	10	10	2.48997e-05	PDGFRB, CCND1, PIK3CA, SRC, ERBB2, CTNNB1, PIK3CD, MET, RHOA, CRKL	67	203	8465	6.22381	0.00481895	0.00012386	6.95915e-05
KEGG_PATHWAY	hsa05203:Viral carcinogenesis	10	10	2.58897e-05	CDKN2B, CREBBP, CCND1, PIK3CA, CDKN2A, SRC, PIK3CD, KRAS, TP53, RHOA	67	204	8465	6.1933	0.00501008	0.000125565	7.05495e-05
KEGG_PATHWAY	hsa05202:Transcriptional misregulation in cancer	9	9	0.000116916	WT1, FUS, MYC, ATM, TP53, ETV4, MET, TGFBR2, RUNX1T1	67	193	8465	5.89166	0.0224277	0.000553212	0.000310825
KEGG_PATHWAY	hsa05211:Renal cell carcinoma	6	6	0.000188953	CREBBP, PIK3CA, PIK3CD, KRAS, MET, CRKL	67	69	8465	10.9864	0.0359964	0.000872781	0.000490377
KEGG_PATHWAY	hsa05160:Hepatitis C	8	8	0.000205423	CCND1, PIK3CA, MYC, CLDN18, CTNNB1, PIK3CD, KRAS, TP53	67	157	8465	6.43787	0.0390723	0.000885599	0.000497579
KEGG_PATHWAY	hsa04390:Hippo signaling pathway	8	8	0.000205423	TCF7L2, PRKCI, CCND1, APC, CDH1, MYC, CTNNB1, TGFBR2	67	157	8465	6.43787	0.0390723	0.000885599	0.000497579
KEGG_PATHWAY	hsa04110:Cell cycle	8	8	0.000205423	CDKN2B, CREBBP, CCND1, CDKN2A, MYC, ATM, TP53, ATR	67	157	8465	6.43787	0.0390723	0.000885599	0.000497579
KEGG_PATHWAY	hsa01524:Platinum drug resistance	6	6	0.000246553	PIK3CA, CDKN2A, ERBB2, PIK3CD, ATM, TP53	67	73	8465	10.3844	0.0467109	0.00102853	0.000577884
KEGG_PATHWAY	hsa05161:Hepatitis B	8	8	0.000249179	CREBBP, PIK3CA, SRC, MYC, PIK3CD, KRAS, TP53, TGFBR2	67	162	8465	6.23917	0.0471967	0.00102853	0.000577884
KEGG_PATHWAY	hsa04211:Longevity regulating pathway	6	6	0.000619071	RPTOR, PIK3CA, PIK3CD, IRS2, KRAS, TP53	67	89	8465	8.51752	0.113201	0.00250208	0.00140581
KEGG_PATHWAY	hsa04910:Insulin signaling pathway	7	7	0.00065962	RPTOR, PRKCI, PIK3CA, PIK3CD, IRS2, KRAS, CRKL	67	137	8465	6.4555	0.120154	0.00261156	0.00146732
KEGG_PATHWAY	hsa05222:Small cell lung cancer	6	6	0.00072041	CDKN2B, CCND1, PIK3CA, MYC, PIK3CD, TP53	67	92	8465	8.23978	0.130476	0.00279519	0.00157049
KEGG_PATHWAY	hsa05207:Chemical carcinogenesis - receptor activation	8	8	0.00124468	CCND1, PIK3CA, SRC, MYC, PIK3CD, KRAS, FGF3, FGF4	67	212	8465	4.76767	0.214643	0.00468823	0.00263411
KEGG_PATHWAY	hsa04934:Cushing syndrome	7	7	0.00125664	TCF7L2, CDKN2B, CCND1, APC, CDKN2A, CTNNB1, CACNA1G	67	155	8465	5.70583	0.216466	0.00468823	0.00263411
KEGG_PATHWAY	hsa04213:Longevity regulating pathway - multiple species	5	5	0.00133922	RPTOR, PIK3CA, PIK3CD, IRS2, KRAS	67	62	8465	10.189	0.228935	0.004851	0.00272556
KEGG_PATHWAY	hsa05417:Lipid and atherosclerosis	8	8	0.00135028	CYP2A6, PIK3CA, SRC, PIK3CD, KRAS, APOB, TP53, RHOA	67	215	8465	4.70115	0.23059	0.004851	0.00272556
KEGG_PATHWAY	hsa04917:Prolactin signaling pathway	5	5	0.00210103	CCND1, PIK3CA, SRC, PIK3CD, KRAS	67	70	8465	9.02452	0.33504	0.00741089	0.00416385
KEGG_PATHWAY	hsa04722:Neurotrophin signaling pathway	6	6	0.00227692	PIK3CA, PIK3CD, KRAS, TP53, RHOA, CRKL	67	119	8465	6.37025	0.357395	0.00788789	0.00443185
KEGG_PATHWAY	hsa04935:Growth hormone synthesis, secretion and action	6	6	0.00236178	CREBBP, PIK3CA, PIK3CD, IRS2, KRAS, CRKL	67	120	8465	6.31716	0.367912	0.00803834	0.00451639
KEGG_PATHWAY	hsa04115:p53 signaling pathway	5	5	0.00257599	CCND1, CDKN2A, ATM, TP53, ATR	67	74	8465	8.53671	0.393704	0.00861624	0.00484108
KEGG_PATHWAY	hsa04360:Axon guidance	7	7	0.00283788	PIK3CA, SRC, LIMK1, PIK3CD, KRAS, MET, RHOA	67	182	8465	4.85936	0.423818	0.00933133	0.00524286
KEGG_PATHWAY	hsa05131:Shigellosis	8	8	0.00297122	RPTOR, PIK3CA, SRC, PIK3CD, ATM, TP53, RHOA, CRKL	67	247	8465	4.09209	0.438574	0.00960696	0.00539772
KEGG_PATHWAY	hsa04210:Apoptosis	6	6	0.00405482	DAXX, PIK3CA, PIK3CD, KRAS, ATM, TP53	67	136	8465	5.57397	0.545353	0.0128956	0.00724549
KEGG_PATHWAY	hsa05135:Yersinia infection	6	6	0.00418342	PIK3CA, SRC, LIMK1, PIK3CD, RHOA, CRKL	67	137	8465	5.53328	0.556601	0.0130901	0.00735473
KEGG_PATHWAY	hsa05418:Fluid shear stress and atherosclerosis	6	6	0.00444936	PIK3CA, SRC, CTNNB1, PIK3CD, TP53, RHOA	67	139	8465	5.45367	0.578992	0.0137012	0.0076981
KEGG_PATHWAY	hsa04930:Type II diabetes mellitus	4	4	0.00541066	PIK3CA, PIK3CD, IRS2, CACNA1G	67	46	8465	10.9864	0.650942	0.0164011	0.00921502
KEGG_PATHWAY	hsa04072:Phospholipase D signaling pathway	6	6	0.00579718	PDGFRB, PIK3CA, PIK3CD, KRAS, RHOA, GRM1	67	148	8465	5.12203	0.676296	0.0173024	0.00972142
KEGG_PATHWAY	hsa05170:Human immunodeficiency virus 1 infection	7	7	0.00598363	PIK3CA, LIMK1, PIK3CD, KRAS, ATM, ATR, CRKL	67	212	8465	4.17171	0.687862	0.0175882	0.00988205
KEGG_PATHWAY	hsa04933:AGE-RAGE signaling pathway in diabetic complications	5	5	0.00755004	CCND1, PIK3CA, PIK3CD, KRAS, TGFBR2	67	100	8465	6.31716	0.770136	0.0218613	0.0122829
KEGG_PATHWAY	hsa04625:C-type lectin receptor signaling pathway	5	5	0.00865093	PIK3CA, SRC, PIK3CD, KRAS, RHOA	67	104	8465	6.0742	0.814663	0.0246806	0.0138669
KEGG_PATHWAY	hsa04630:JAK-STAT signaling pathway	6	6	0.00931654	PDGFRB, CREBBP, CCND1, PIK3CA, MYC, PIK3CD	67	166	8465	4.56662	0.837306	0.0261943	0.0147174
KEGG_PATHWAY	hsa04350:TGF-beta signaling pathway	5	5	0.00985225	CDKN2B, CREBBP, MYC, RHOA, TGFBR2	67	108	8465	5.84923	0.853512	0.0273048	0.0153414
KEGG_PATHWAY	hsa04530:Tight junction	6	6	0.0100205	PRKCI, CCND1, SRC, ERBB2, CLDN18, RHOA	67	169	8465	4.48556	0.858264	0.0273801	0.0153836
KEGG_PATHWAY	hsa04370:VEGF signaling pathway	4	4	0.0107852	PIK3CA, SRC, PIK3CD, KRAS	67	59	8465	8.56565	0.877994	0.02906	0.0163275
KEGG_PATHWAY	hsa04670:Leukocyte transendothelial migration	5	5	0.0118499	PIK3CA, CLDN18, CTNNB1, PIK3CD, RHOA	67	114	8465	5.54137	0.900998	0.0314916	0.0176937
KEGG_PATHWAY	hsa05132:Salmonella infection	7	7	0.0127017	TCF7L2, PIK3CA, MYC, AHNAK2, CTNNB1, PIK3CD, RHOA	67	249	8465	3.55182	0.91625	0.0332991	0.0187093
KEGG_PATHWAY	hsa05217:Basal cell carcinoma	4	4	0.0128877	TCF7L2, APC, CTNNB1, TP53	67	63	8465	8.0218	0.919255	0.0333361	0.0187301
KEGG_PATHWAY	hsa04929:GnRH secretion	4	4	0.0134473	PIK3CA, PIK3CD, KRAS, CACNA1G	67	64	8465	7.89646	0.927667	0.0343261	0.0192863
KEGG_PATHWAY	hsa04071:Sphingolipid signaling pathway	5	5	0.0144897	PIK3CA, PIK3CD, KRAS, TP53, RHOA	67	121	8465	5.2208	0.94108	0.0360386	0.0202485
KEGG_PATHWAY	hsa04152:AMPK signaling pathway	5	5	0.0144897	RPTOR, CCND1, PIK3CA, PIK3CD, IRS2	67	121	8465	5.2208	0.94108	0.0360386	0.0202485
KEGG_PATHWAY	hsa04611:Platelet activation	5	5	0.0157265	PRKCI, PIK3CA, SRC, PIK3CD, RHOA	67	124	8465	5.09449	0.953819	0.0386196	0.0216987
KEGG_PATHWAY	hsa04062:Chemokine signaling pathway	6	6	0.0166698	PIK3CA, SRC, PIK3CD, KRAS, RHOA, CRKL	67	192	8465	3.94823	0.961658	0.0404244	0.0227127
KEGG_PATHWAY	hsa04926:Relaxin signaling pathway	5	5	0.0179325	PIK3CA, SRC, PIK3CD, KRAS, TGFBR2	67	129	8465	4.89703	0.970117	0.0429493	0.0241313
KEGG_PATHWAY	hsa04915:Estrogen signaling pathway	5	5	0.0223707	PIK3CA, SRC, PIK3CD, KRAS, GRM1	67	138	8465	4.57766	0.987589	0.0529257	0.0297366
KEGG_PATHWAY	hsa04140:Autophagy - animal	5	5	0.0239867	RPTOR, PIK3CA, PIK3CD, IRS2, KRAS	67	141	8465	4.48026	0.990996	0.0560653	0.0315006
KEGG_PATHWAY	hsa04540:Gap junction	4	4	0.031056	PDGFRB, SRC, KRAS, GRM1	67	88	8465	5.74288	0.997802	0.0717246	0.0402989
KEGG_PATHWAY	hsa04150:mTOR signaling pathway	5	5	0.0331197	RPTOR, PIK3CA, PIK3CD, KRAS, RHOA	67	156	8465	4.04946	0.998547	0.0754973	0.0424186
KEGG_PATHWAY	hsa04960:Aldosterone-regulated sodium reabsorption	3	3	0.0334679	PIK3CA, PIK3CD, KRAS	67	37	8465	10.2441	0.998645	0.0754973	0.0424186
KEGG_PATHWAY	hsa04666:Fc gamma R-mediated phagocytosis	4	4	0.0397308	PIK3CA, LIMK1, PIK3CD, CRKL	67	97	8465	5.21003	0.999616	0.0885952	0.0497777
KEGG_PATHWAY	hsa03440:Homologous recombination	3	3	0.0403987	RAD51, ATM, BRCA2	67	41	8465	9.24463	0.999665	0.0888548	0.0499236
KEGG_PATHWAY	hsa05231:Choline metabolism in cancer	4	4	0.0407633	PDGFRB, PIK3CA, PIK3CD, KRAS	67	98	8465	5.15687	0.999688	0.0888548	0.0499236
KEGG_PATHWAY	hsa04916:Melanogenesis	4	4	0.0439419	TCF7L2, CREBBP, CTNNB1, KRAS	67	101	8465	5.00369	0.999836	0.0947193	0.0532186
KEGG_PATHWAY	hsa04660:T cell receptor signaling pathway	4	4	0.0472415	PIK3CA, PIK3CD, KRAS, RHOA	67	104	8465	4.85936	0.999916	0.100713	0.0565859
KEGG_PATHWAY	hsa04973:Carbohydrate digestion and absorption	3	3	0.0517032	PIK3CA, SI, PIK3CD	67	47	8465	8.06446	0.999966	0.109026	0.0612571
KEGG_PATHWAY	hsa04066:HIF-1 signaling pathway	4	4	0.0530054	CREBBP, PIK3CA, ERBB2, PIK3CD	67	109	8465	4.63645	0.999974	0.11057	0.0621246
KEGG_PATHWAY	hsa03460:Fanconi anemia pathway	3	3	0.0682875	RAD51, BRCA2, ATR	67	55	8465	6.89145	0.999999	0.140934	0.0791844
KEGG_PATHWAY	hsa05169:Epstein-Barr virus infection	5	5	0.0723136	CCND1, PIK3CA, MYC, PIK3CD, TP53	67	202	8465	3.12731	1	0.147672	0.0829703
KEGG_PATHWAY	hsa04923:Regulation of lipolysis in adipocytes	3	3	0.074904	PIK3CA, PIK3CD, IRS2	67	58	8465	6.535	1	0.151368	0.0850472
KEGG_PATHWAY	hsa05022:Pathways of neurodegeneration - multiple diseases	8	8	0.0761233	DAXX, APC, DNAH17, FUS, DNAH5, CTNNB1, KRAS, GRM1	67	476	8465	2.12342	1	0.152247	0.0855406
KEGG_PATHWAY	hsa05162:Measles	4	4	0.0940921	CCND1, PIK3CA, PIK3CD, TP53	67	139	8465	3.63578	1	0.186014	0.104513
KEGG_PATHWAY	hsa05208:Chemical carcinogenesis - reactive oxygen species	5	5	0.0956777	PIK3CA, SRC, PIK3CD, KRAS, MET	67	223	8465	2.83281	1	0.186014	0.104513
KEGG_PATHWAY	hsa04720:Long-term potentiation	3	3	0.0958834	CREBBP, KRAS, GRM1	67	67	8465	5.65716	1	0.186014	0.104513
KEGG_PATHWAY	hsa04664:Fc epsilon RI signaling pathway	3	3	0.0983094	PIK3CA, PIK3CD, KRAS	67	68	8465	5.57397	1	0.188832	0.106096
metachronous ovarian metastasis
Category	Term	Count	%	PValue	Genes	List Total	Pop Hits	Pop Total	Fold Enrichment	Bonferroni	Benjamini	FDR
KEGG_PATHWAY	hsa05225:Hepatocellular carcinoma	12	12	6.2026e-09	SMAD3, PIK3CA, PRKCB, PTEN, KRAS, ARID1A, ARID2, TP53, MET, EGFR, SMARCA4, TGFBR2	55	168	8465	10.9935	1.33976e-06	1.33976e-06	1.04204e-06
KEGG_PATHWAY	hsa05230:Central carbon metabolism in cancer	8	8	2.53286e-07	PDGFRB, PIK3CA, ERBB2, PTEN, KRAS, TP53, MET, EGFR	55	70	8465	17.5896	5.47084e-05	2.21923e-05	1.72607e-05
KEGG_PATHWAY	hsa05218:Melanoma	8	8	3.08226e-07	PDGFRB, PIK3CA, CDH1, PTEN, KRAS, TP53, MET, EGFR	55	72	8465	17.101	6.65746e-05	2.21923e-05	1.72607e-05
KEGG_PATHWAY	hsa01521:EGFR tyrosine kinase inhibitor resistance	8	8	5.86142e-07	PDGFRB, PIK3CA, PRKCB, ERBB2, PTEN, KRAS, MET, EGFR	55	79	8465	15.5857	0.000126599	3.16517e-05	2.4618e-05
KEGG_PATHWAY	hsa05213:Endometrial cancer	7	7	1.59038e-06	PIK3CA, CDH1, ERBB2, PTEN, KRAS, TP53, EGFR	55	58	8465	18.5752	0.000343463	6.87044e-05	5.34368e-05
KEGG_PATHWAY	hsa05226:Gastric cancer	9	9	4.00356e-06	SMAD3, PIK3CA, CDH1, ERBB2, KRAS, TP53, MET, EGFR, TGFBR2	55	149	8465	9.29652	0.000864396	0.000144128	0.0001121
KEGG_PATHWAY	hsa05223:Non-small cell lung cancer	7	7	5.73401e-06	PIK3CA, PRKCB, ERBB2, KRAS, TP53, MET, EGFR	55	72	8465	14.9634	0.00123778	0.000176935	0.000137616
KEGG_PATHWAY	hsa05214:Glioma	7	7	7.28267e-06	PDGFRB, PIK3CA, PRKCB, PTEN, KRAS, TP53, EGFR	55	75	8465	14.3648	0.00157183	0.000188843	0.000146878
KEGG_PATHWAY	hsa05212:Pancreatic cancer	7	7	7.86845e-06	SMAD3, PIK3CA, ERBB2, KRAS, TP53, EGFR, TGFBR2	55	76	8465	14.1758	0.00169815	0.000188843	0.000146878
KEGG_PATHWAY	hsa04020:Calcium signaling pathway	10	10	2.70619e-05	RYR1, PDGFRB, CHRM2, ADRB3, PRKCB, ERBB2, ADCY7, ADRA1A, MET, EGFR	55	253	8465	6.08336	0.0058284	0.000584537	0.00045464
KEGG_PATHWAY	hsa05215:Prostate cancer	7	7	3.21056e-05	PDGFRB, PIK3CA, ERBB2, PTEN, KRAS, TP53, EGFR	55	97	8465	11.1068	0.00691092	0.000630436	0.000490339
KEGG_PATHWAY	hsa05166:Human T-cell leukemia virus 1 infection	9	9	7.25528e-05	SMAD3, PIK3CA, PTEN, KRAS, ATM, ADCY7, TP53, RAN, TGFBR2	55	222	8465	6.23956	0.0155498	0.00130595	0.00101574
KEGG_PATHWAY	hsa05200:Pathways in cancer	13	13	9.91292e-05	PDGFRB, SMAD3, PRKCB, PTEN, ADCY7, EGFR, TGFBR2, PIK3CA, CDH1, ERBB2, KRAS, MET, TP53	55	531	8465	3.76802	0.0211853	0.00164707	0.00128105
KEGG_PATHWAY	hsa05219:Bladder cancer	5	5	0.000125753	CDH1, ERBB2, KRAS, TP53, EGFR	55	41	8465	18.7694	0.0267987	0.00188776	0.00146826
KEGG_PATHWAY	hsa05206:MicroRNAs in cancer	10	10	0.000131094	PDGFRB, PIK3CA, PRKCB, ERBB2, PTEN, KRAS, ATM, TP53, MET, EGFR	55	310	8465	4.96481	0.027921	0.00188776	0.00146826
KEGG_PATHWAY	hsa04068:FoxO signaling pathway	7	7	0.000172049	SMAD3, PIK3CA, PTEN, KRAS, ATM, EGFR, TGFBR2	55	131	8465	8.22415	0.0364837	0.00232267	0.00180652
KEGG_PATHWAY	hsa05210:Colorectal cancer	6	6	0.000205867	SMAD3, PIK3CA, KRAS, TP53, EGFR, TGFBR2	55	86	8465	10.7378	0.0434975	0.00261572	0.00203445
KEGG_PATHWAY	hsa04540:Gap junction	6	6	0.000229356	PDGFRB, GUCY1A2, PRKCB, KRAS, ADCY7, EGFR	55	88	8465	10.4938	0.0483391	0.00275227	0.00214065
KEGG_PATHWAY	hsa04510:Focal adhesion	8	8	0.000280031	PDGFRB, PIK3CA, PRKCB, ERBB2, PTEN, THBS2, MET, EGFR	55	203	8465	6.06538	0.0587016	0.00305804	0.00237848
KEGG_PATHWAY	hsa04520:Adherens junction	6	6	0.000297023	SMAD3, CDH1, ERBB2, MET, EGFR, TGFBR2	55	93	8465	9.92962	0.0621512	0.00305804	0.00237848
KEGG_PATHWAY	hsa05205:Proteoglycans in cancer	8	8	0.00029731	PIK3CA, PRKCB, ERBB2, KRAS, ANK3, TP53, MET, EGFR	55	205	8465	6.00621	0.0622093	0.00305804	0.00237848
KEGG_PATHWAY	hsa04015:Rap1 signaling pathway	8	8	0.000344292	PDGFRB, PIK3CA, CDH1, PRKCB, KRAS, ADCY7, MET, EGFR	55	210	8465	5.8632	0.0716811	0.00332821	0.00258861
KEGG_PATHWAY	hsa04151:PI3K-Akt signaling pathway	10	10	0.000354392	PDGFRB, CHRM2, PIK3CA, ERBB2, PTEN, KRAS, THBS2, TP53, MET, EGFR	55	354	8465	4.34771	0.0737048	0.00332821	0.00258861
KEGG_PATHWAY	hsa01522:Endocrine resistance	6	6	0.000378881	PIK3CA, ERBB2, KRAS, ADCY7, TP53, EGFR	55	98	8465	9.42301	0.0785934	0.00340993	0.00265217
KEGG_PATHWAY	hsa04218:Cellular senescence	7	7	0.000442663	SMAD3, PIK3CA, PTEN, KRAS, ATM, TP53, TGFBR2	55	156	8465	6.90618	0.0912055	0.00382461	0.00297469
KEGG_PATHWAY	hsa05220:Chronic myeloid leukemia	5	5	0.00135096	SMAD3, PIK3CA, KRAS, TP53, TGFBR2	55	76	8465	10.1256	0.253235	0.0112234	0.0087293
KEGG_PATHWAY	hsa04012:ErbB signaling pathway	5	5	0.0020438	PIK3CA, PRKCB, ERBB2, KRAS, EGFR	55	85	8465	9.05348	0.357194	0.0163504	0.012717
KEGG_PATHWAY	hsa05224:Breast cancer	6	6	0.00235369	PIK3CA, ERBB2, PTEN, KRAS, TP53, EGFR	55	147	8465	6.282	0.398902	0.018157	0.0141221
KEGG_PATHWAY	hsa00071:Fatty acid degradation	4	4	0.00252885	ACADL, ACAA1, ACADS, ADH6	55	43	8465	14.3171	0.421272	0.0188356	0.0146499
KEGG_PATHWAY	hsa04970:Salivary secretion	5	5	0.00283853	GUCY1A2, ADRB3, PRKCB, ADCY7, ADRA1A	55	93	8465	8.27468	0.458815	0.0194465	0.0151251
KEGG_PATHWAY	hsa04010:MAPK signaling pathway	8	8	0.00288027	PDGFRB, PRKCB, ERBB2, KRAS, TP53, MET, EGFR, TGFBR2	55	302	8465	4.07706	0.463687	0.0194465	0.0151251
KEGG_PATHWAY	hsa04921:Oxytocin signaling pathway	6	6	0.00288097	RYR1, GUCY1A2, PRKCB, KRAS, ADCY7, EGFR	55	154	8465	5.99646	0.463768	0.0194465	0.0151251
KEGG_PATHWAY	hsa05231:Choline metabolism in cancer	5	5	0.00343042	PDGFRB, PIK3CA, PRKCB, KRAS, EGFR	55	98	8465	7.8525	0.523956	0.0224537	0.017464
KEGG_PATHWAY	hsa05161:Hepatitis B	6	6	0.00358307	SMAD3, PIK3CA, PRKCB, KRAS, TP53, TGFBR2	55	162	8465	5.70034	0.539449	0.022763	0.0177046
KEGG_PATHWAY	hsa04933:AGE-RAGE signaling pathway in diabetic complications	5	5	0.00368906	SMAD3, PIK3CA, PRKCB, KRAS, TGFBR2	55	100	8465	7.69545	0.549911	0.0227668	0.0177075
KEGG_PATHWAY	hsa05165:Human papillomavirus infection	8	8	0.0047781	PDGFRB, PIK3CA, PTEN, KRAS, ATM, THBS2, TP53, EGFR	55	331	8465	3.71986	0.644611	0.0286686	0.0222978
KEGG_PATHWAY	hsa04725:Cholinergic synapse	5	5	0.00569972	CHRM2, PIK3CA, PRKCB, KRAS, ADCY7	55	113	8465	6.81014	0.709067	0.033274	0.0258798
KEGG_PATHWAY	hsa04730:Long-term depression	4	4	0.00649765	RYR1, GUCY1A2, PRKCB, KRAS	55	60	8465	10.2606	0.755385	0.036934	0.0287264
KEGG_PATHWAY	hsa04919:Thyroid hormone signaling pathway	5	5	0.00724416	MED12, PIK3CA, PRKCB, KRAS, TP53	55	121	8465	6.35988	0.792045	0.0391185	0.0304255
KEGG_PATHWAY	hsa04071:Sphingolipid signaling pathway	5	5	0.00724416	PIK3CA, PRKCB, PTEN, KRAS, TP53	55	121	8465	6.35988	0.792045	0.0391185	0.0304255
KEGG_PATHWAY	hsa04926:Relaxin signaling pathway	5	5	0.00904347	PIK3CA, KRAS, ADCY7, EGFR, TGFBR2	55	129	8465	5.96547	0.859462	0.0476436	0.0370562
KEGG_PATHWAY	hsa05207:Chemical carcinogenesis - receptor activation	6	6	0.0109848	PIK3CA, ADRB3, PRKCB, KRAS, ADCY7, EGFR	55	212	8465	4.35592	0.907989	0.0559763	0.0435371
KEGG_PATHWAY	hsa01524:Platinum drug resistance	4	4	0.0111434	PIK3CA, ERBB2, ATM, TP53	55	73	8465	8.43337	0.911122	0.0559763	0.0435371
KEGG_PATHWAY	hsa04371:Apelin signaling pathway	5	5	0.0116748	RYR1, SMAD3, CDH1, KRAS, ADCY7	55	139	8465	5.5363	0.920865	0.0573129	0.0445767
KEGG_PATHWAY	hsa05163:Human cytomegalovirus infection	6	6	0.0139397	PIK3CA, PRKCB, KRAS, ADCY7, TP53, EGFR	55	225	8465	4.10424	0.951789	0.0669107	0.0520417
KEGG_PATHWAY	hsa04072:Phospholipase D signaling pathway	5	5	0.0144273	PDGFRB, PIK3CA, KRAS, ADCY7, EGFR	55	148	8465	5.19963	0.956674	0.0677456	0.052691
KEGG_PATHWAY	hsa04014:Ras signaling pathway	6	6	0.0168274	PDGFRB, PIK3CA, PRKCB, KRAS, MET, EGFR	55	236	8465	3.91294	0.974412	0.0773342	0.0601488
KEGG_PATHWAY	hsa05160:Hepatitis C	5	5	0.017562	PIK3CA, CLDN18, KRAS, TP53, EGFR	55	157	8465	4.90156	0.978227	0.0790289	0.0614669
KEGG_PATHWAY	hsa05235:PD-L1 expression and PD-1 checkpoint pathway in cancer	4	4	0.0189481	PIK3CA, PTEN, KRAS, EGFR	55	89	8465	6.91726	0.98395	0.081856	0.0636657
KEGG_PATHWAY	hsa04211:Longevity regulating pathway	4	4	0.0189481	PIK3CA, KRAS, ADCY7, TP53	55	89	8465	6.91726	0.98395	0.081856	0.0636657
KEGG_PATHWAY	hsa04912:GnRH signaling pathway	4	4	0.0212703	PRKCB, KRAS, ADCY7, EGFR	55	93	8465	6.61975	0.99038	0.0900859	0.0700668
KEGG_PATHWAY	hsa05216:Thyroid cancer	3	3	0.0230679	CDH1, KRAS, TP53	55	37	8465	12.4791	0.993533	0.0940127	0.073121
KEGG_PATHWAY	hsa04960:Aldosterone-regulated sodium reabsorption	3	3	0.0230679	PIK3CA, PRKCB, KRAS	55	37	8465	12.4791	0.993533	0.0940127	0.073121
KEGG_PATHWAY	hsa04713:Circadian entrainment	4	4	0.0237423	RYR1, GUCY1A2, PRKCB, ADCY7	55	97	8465	6.34677	0.994429	0.0949691	0.0738649
KEGG_PATHWAY	hsa04066:HIF-1 signaling pathway	4	4	0.0320568	PIK3CA, PRKCB, ERBB2, EGFR	55	109	8465	5.64804	0.999122	0.125896	0.097919
KEGG_PATHWAY	hsa05202:Transcriptional misregulation in cancer	5	5	0.0341851	FUS, ATM, TP53, MET, TGFBR2	55	193	8465	3.98728	0.999454	0.131857	0.102555
KEGG_PATHWAY	hsa05415:Diabetic cardiomyopathy	5	5	0.0400128	SMAD3, PIK3CA, PRKCB, PTEN, TGFBR2	55	203	8465	3.79086	0.999852	0.151627	0.117932
KEGG_PATHWAY	hsa04935:Growth hormone synthesis, secretion and action	4	4	0.040852	PIK3CA, PRKCB, KRAS, ADCY7	55	120	8465	5.1303	0.999878	0.152139	0.11833
KEGG_PATHWAY	hsa01212:Fatty acid metabolism	3	3	0.051005	ACADL, ACAA1, ACADS	55	57	8465	8.10048	0.999988	0.18598	0.144651
KEGG_PATHWAY	hsa04923:Regulation of lipolysis in adipocytes	3	3	0.0526155	PIK3CA, ADRB3, ADCY7	55	58	8465	7.96082	0.999991	0.18598	0.144651
KEGG_PATHWAY	hsa05208:Chemical carcinogenesis - reactive oxygen species	5	5	0.0532802	PIK3CA, PTEN, KRAS, MET, EGFR	55	223	8465	3.45088	0.999993	0.18598	0.144651
KEGG_PATHWAY	hsa04270:Vascular smooth muscle contraction	4	4	0.0536278	GUCY1A2, PRKCB, ADCY7, ADRA1A	55	134	8465	4.5943	0.999993	0.18598	0.144651
KEGG_PATHWAY	hsa04370:VEGF signaling pathway	3	3	0.0542441	PIK3CA, PRKCB, KRAS	55	59	8465	7.82589	0.999994	0.18598	0.144651
KEGG_PATHWAY	hsa04210:Apoptosis	4	4	0.0555937	PIK3CA, KRAS, ATM, TP53	55	136	8465	4.52674	0.999996	0.187629	0.145933
KEGG_PATHWAY	hsa04915:Estrogen signaling pathway	4	4	0.0575939	PIK3CA, KRAS, ADCY7, EGFR	55	138	8465	4.46113	0.999997	0.188766	0.146818
KEGG_PATHWAY	hsa04810:Regulation of actin cytoskeleton	5	5	0.0576786	PDGFRB, CHRM2, PIK3CA, KRAS, EGFR	55	229	8465	3.36046	0.999997	0.188766	0.146818
KEGG_PATHWAY	hsa04213:Longevity regulating pathway - multiple species	3	3	0.0592358	PIK3CA, KRAS, ADCY7	55	62	8465	7.44721	0.999998	0.190428	0.148111
KEGG_PATHWAY	hsa04714:Thermogenesis	5	5	0.0599497	ADRB3, KRAS, ARID1A, ADCY7, SMARCA4	55	232	8465	3.31701	0.999998	0.190428	0.148111
KEGG_PATHWAY	hsa04929:GnRH secretion	3	3	0.0626489	PIK3CA, PRKCB, KRAS	55	64	8465	7.21449	0.999999	0.196118	0.152536
KEGG_PATHWAY	hsa05211:Renal cell carcinoma	3	3	0.0714648	PIK3CA, KRAS, MET	55	69	8465	6.6917	1	0.22052	0.171516
KEGG_PATHWAY	hsa04150:mTOR signaling pathway	4	4	0.077094	PIK3CA, PRKCB, PTEN, KRAS	55	156	8465	3.94639	1	0.23454	0.18242
KEGG_PATHWAY	hsa04115:p53 signaling pathway	3	3	0.0806586	PTEN, ATM, TP53	55	74	8465	6.23956	1	0.241976	0.188203
KEGG_PATHWAY	hsa05100:Bacterial invasion of epithelial cells	3	3	0.0863431	PIK3CA, CDH1, MET	55	77	8465	5.99646	1	0.255481	0.198707
KEGG_PATHWAY	hsa04022:cGMP-PKG signaling pathway	4	4	0.0902698	GUCY1A2, ADRB3, ADCY7, ADRA1A	55	167	8465	3.68645	1	0.26349	0.204937
GC samples of TGGA database
Category	Term	Count	%	PValue	Genes	List Total	Pop Hits	Pop Total	Fold Enrichment	Bonferroni	Benjamini	FDR
KEGG_PATHWAY	hsa05213:Endometrial cancer	6	6.06061	1.40113e-05	APC, PIK3CA, MYC, ERBB2, KRAS, TP53	47	58	8465	18.6317	0.00249092	0.00249401	0.00207367
KEGG_PATHWAY	hsa05219:Bladder cancer	5	5.05051	6.67289e-05	CDKN2A, MYC, ERBB2, KRAS, TP53	47	41	8465	21.9642	0.0118079	0.00593887	0.00493794
KEGG_PATHWAY	hsa01522:Endocrine resistance	6	6.06061	0.000176666	PIK3CA, CDKN2A, ERBB2, KRAS, ADCY8, TP53	47	98	8465	11.0269	0.0309599	0.0104822	0.00871552
KEGG_PATHWAY	hsa05225:Hepatocellular carcinoma	7	7.07071	0.00027114	APC, PIK3CA, CDKN2A, MYC, KRAS, ARID1A, TP53	47	168	8465	7.50443	0.047123	0.0120657	0.0100322
KEGG_PATHWAY	hsa05230:Central carbon metabolism in cancer	5	5.05051	0.000538549	PIK3CA, MYC, ERBB2, KRAS, TP53	47	70	8465	12.8647	0.0914339	0.0153965	0.0128016
KEGG_PATHWAY	hsa05223:Non-small cell lung cancer	5	5.05051	0.000599506	PIK3CA, CDKN2A, ERBB2, KRAS, TP53	47	72	8465	12.5074	0.101244	0.0153965	0.0128016
KEGG_PATHWAY	hsa05212:Pancreatic cancer	5	5.05051	0.000735883	PIK3CA, CDKN2A, ERBB2, KRAS, TP53	47	76	8465	11.8491	0.122813	0.0153965	0.0128016
KEGG_PATHWAY	hsa05220:Chronic myeloid leukemia	5	5.05051	0.000735883	PIK3CA, CDKN2A, MYC, KRAS, TP53	47	76	8465	11.8491	0.122813	0.0153965	0.0128016
KEGG_PATHWAY	hsa05022:Pathways of neurodegeneration - multiple diseases	10	10.101	0.000888538	RYR1, RYR2, DNAH11, APC, DNAH7, DNAH5, LRRK2, KRAS, DNAH9, RYR3	47	476	8465	3.78375	0.146347	0.0153965	0.0128016
KEGG_PATHWAY	hsa04550:Signaling pathways regulating pluripotency of stem cells	6	6.06061	0.00100725	POU5F1B, APC, PIK3CA, MYC, KRAS, ACVR2A	47	143	8465	7.55691	0.164213	0.0153965	0.0128016
KEGG_PATHWAY	hsa05224:Breast cancer	6	6.06061	0.00113994	APC, PIK3CA, MYC, ERBB2, KRAS, TP53	47	147	8465	7.35128	0.183743	0.0153965	0.0128016
KEGG_PATHWAY	hsa05210:Colorectal cancer	5	5.05051	0.00117078	APC, PIK3CA, MYC, KRAS, TP53	47	86	8465	10.4713	0.188215	0.0153965	0.0128016
KEGG_PATHWAY	hsa05166:Human T-cell leukemia virus 1 infection	7	7.07071	0.00118483	PIK3CA, CDKN2A, TRRAP, MYC, KRAS, ADCY8, TP53	47	222	8465	5.67903	0.190246	0.0153965	0.0128016
KEGG_PATHWAY	hsa05226:Gastric cancer	6	6.06061	0.00121096	APC, PIK3CA, MYC, ERBB2, KRAS, TP53	47	149	8465	7.25261	0.194008	0.0153965	0.0128016
KEGG_PATHWAY	hsa05205:Proteoglycans in cancer	6	6.06061	0.00485411	PIK3CA, MYC, ERBB2, KRAS, TP53, HSPG2	47	205	8465	5.27141	0.579427	0.0576022	0.0478939
KEGG_PATHWAY	hsa05206:MicroRNAs in cancer	7	7.07071	0.00626213	APC, PIK3CA, CDKN2A, MYC, ERBB2, KRAS, TP53	47	310	8465	4.06692	0.673121	0.0607345	0.0504983
KEGG_PATHWAY	hsa04371:Apelin signaling pathway	5	5.05051	0.00666118	RYR1, RYR2, KRAS, ADCY8, RYR3	47	139	8465	6.47865	0.695674	0.0607345	0.0504983
KEGG_PATHWAY	hsa05218:Melanoma	4	4.0404	0.00689387	PIK3CA, CDKN2A, KRAS, TP53	47	72	8465	10.0059	0.708104	0.0607345	0.0504983
KEGG_PATHWAY	hsa05200:Pathways in cancer	9	9.09091	0.0071499	LAMA5, APC, PIK3CA, CDKN2A, MYC, ERBB2, KRAS, ADCY8, TP53	47	531	8465	3.05265	0.721198	0.0607345	0.0504983
KEGG_PATHWAY	hsa01524:Platinum drug resistance	4	4.0404	0.00716225	PIK3CA, CDKN2A, ERBB2, TP53	47	73	8465	9.86884	0.721815	0.0607345	0.0504983
KEGG_PATHWAY	hsa05163:Human cytomegalovirus infection	6	6.06061	0.0071653	PIK3CA, CDKN2A, MYC, KRAS, ADCY8, TP53	47	225	8465	4.80284	0.721967	0.0607345	0.0504983
KEGG_PATHWAY	hsa05214:Glioma	4	4.0404	0.00771748	PIK3CA, CDKN2A, KRAS, TP53	47	75	8465	9.60567	0.74818	0.0624414	0.0519176
KEGG_PATHWAY	hsa04921:Oxytocin signaling pathway	5	5.05051	0.009502	RYR1, RYR2, KRAS, ADCY8, RYR3	47	154	8465	5.84761	0.817215	0.0735372	0.0611433
KEGG_PATHWAY	hsa04218:Cellular senescence	5	5.05051	0.00993204	PIK3CA, CDKN2A, MYC, KRAS, TP53	47	156	8465	5.77264	0.830811	0.0736626	0.0612476
KEGG_PATHWAY	hsa04012:ErbB signaling pathway	4	4.0404	0.0108711	PIK3CA, MYC, ERBB2, KRAS	47	85	8465	8.47559	0.857105	0.0742717	0.061754
KEGG_PATHWAY	hsa04911:Insulin secretion	4	4.0404	0.0112217	RIMS2, RYR2, PCLO, ADCY8	47	86	8465	8.37704	0.865844	0.0742717	0.061754
KEGG_PATHWAY	hsa05161:Hepatitis B	5	5.05051	0.0112978	PIK3CA, MYC, KRAS, TP53, HSPG2	47	162	8465	5.55884	0.86767	0.0742717	0.061754
KEGG_PATHWAY	hsa04151:PI3K-Akt signaling pathway	7	7.07071	0.0116832	LAMA5, RELN, PIK3CA, MYC, ERBB2, KRAS, TP53	47	354	8465	3.56143	0.876542	0.0742717	0.061754
KEGG_PATHWAY	hsa04211:Longevity regulating pathway	4	4.0404	0.0123126	PIK3CA, KRAS, ADCY8, TP53	47	89	8465	8.09467	0.889777	0.0755741	0.0628369
KEGG_PATHWAY	hsa05222:Small cell lung cancer	4	4.0404	0.0134627	LAMA5, PIK3CA, MYC, TP53	47	92	8465	7.83071	0.910421	0.0778931	0.064765
KEGG_PATHWAY	hsa04310:Wnt signaling pathway	5	5.05051	0.0135657	RNF43, APC, MYC, CTNND2, TP53	47	171	8465	5.26627	0.91207	0.0778931	0.064765
KEGG_PATHWAY	hsa05414:Dilated cardiomyopathy	4	4.0404	0.0150888	RYR2, DMD, ADCY8, TTN	47	96	8465	7.50443	0.933215	0.0812098	0.0675227
KEGG_PATHWAY	hsa05215:Prostate cancer	4	4.0404	0.015512	PIK3CA, ERBB2, KRAS, TP53	47	97	8465	7.42707	0.938133	0.0812098	0.0675227
KEGG_PATHWAY	hsa04713:Circadian entrainment	4	4.0404	0.015512	RYR1, RYR2, ADCY8, RYR3	47	97	8465	7.42707	0.938133	0.0812098	0.0675227
KEGG_PATHWAY	hsa05216:Thyroid cancer	3	3.0303	0.0170522	MYC, KRAS, TP53	47	37	8465	14.6032	0.953181	0.0867227	0.0721065
KEGG_PATHWAY	hsa04919:Thyroid hormone signaling pathway	4	4.0404	0.0276925	PIK3CA, MYC, KRAS, TP53	47	121	8465	5.95393	0.993254	0.136924	0.113847
KEGG_PATHWAY	hsa05165:Human papillomavirus infection	6	6.06061	0.0327509	LAMA5, RELN, APC, PIK3CA, KRAS, TP53	47	331	8465	3.26477	0.997334	0.157559	0.131004
KEGG_PATHWAY	hsa04210:Apoptosis	4	4.0404	0.0372833	SPTA1, PIK3CA, KRAS, TP53	47	136	8465	5.29725	0.998845	0.174643	0.145209
KEGG_PATHWAY	hsa04213:Longevity regulating pathway - multiple species	3	3.0303	0.0444564	PIK3CA, KRAS, ADCY8	47	62	8465	8.71482	0.999695	0.202904	0.168706
KEGG_PATHWAY	hsa04020:Calcium signaling pathway	5	5.05051	0.0477432	RYR1, RYR2, ERBB2, ADCY8, RYR3	47	253	8465	3.55941	0.999835	0.212457	0.17665
KEGG_PATHWAY	hsa05221:Acute myeloid leukemia	3	3.0303	0.0511047	PIK3CA, MYC, KRAS	47	67	8465	8.06446	0.999912	0.215255	0.178976
KEGG_PATHWAY	hsa04934:Cushing syndrome	4	4.0404	0.05157	KMT2D, APC, CDKN2A, ADCY8	47	155	8465	4.64791	0.999919	0.215255	0.178976
KEGG_PATHWAY	hsa05160:Hepatitis C	4	4.0404	0.0532092	PIK3CA, MYC, KRAS, TP53	47	157	8465	4.5887	0.999941	0.215255	0.178976
KEGG_PATHWAY	hsa04110:Cell cycle	4	4.0404	0.0532092	NIPBL, CDKN2A, MYC, TP53	47	157	8465	4.5887	0.999941	0.215255	0.178976
KEGG_PATHWAY	hsa01521:EGFR tyrosine kinase inhibitor resistance	3	3.0303	0.0683805	PIK3CA, ERBB2, KRAS	47	79	8465	6.83948	0.999997	0.270483	0.224896
KEGG_PATHWAY	hsa05016:Huntington disease	5	5.05051	0.0835645	DNAH11, DNAH7, DNAH5, DNAH9, TP53	47	306	8465	2.94291	1	0.312882	0.260149
KEGG_PATHWAY	hsa04512:ECM-receptor interaction	3	3.0303	0.0840337	LAMA5, RELN, HSPG2	47	89	8465	6.071	1	0.312882	0.260149
KEGG_PATHWAY	hsa05410:Hypertrophic cardiomyopathy	3	3.0303	0.0856552	RYR2, DMD, TTN	47	90	8465	6.00355	1	0.312882	0.260149
KEGG_PATHWAY	hsa04814:Motor proteins	4	4.0404	0.086848	DNAH11, DNAH7, DNAH5, DNAH9	47	193	8465	3.73277	1	0.312882	0.260149
KEGG_PATHWAY	hsa05167:Kaposi sarcoma-associated herpesvirus infection	4	4.0404	0.0878882	PIK3CA, MYC, KRAS, TP53	47	194	8465	3.71353	1	0.312882	0.260149
KEGG_PATHWAY	hsa04510:Focal adhesion	4	4.0404	0.0974879	LAMA5, RELN, PIK3CA, ERBB2	47	203	8465	3.54889	1	0.337449	0.280575
KEGG_PATHWAY	hsa05203:Viral carcinogenesis	4	4.0404	0.0985805	PIK3CA, CDKN2A, KRAS, TP53	47	204	8465	3.5315	1	0.337449	0.280575

## Sheet: Supplementary Data 3
Supplementary Data 3
The distribution of individual genomic alterations in primary gastric lesion and metastasis ovarian lesion.
Patient ID	Shared mutations		Gastric specific mutations		Ovarian specific mutations		Genetic Distance	Evolution
	Number	Proportion	Number	Proportion	Number	Proportion
A142144A	4	0.0345	103	0.8879	9	0.0776	0	Parallel
A130461A	5	0.0294	34	0.2	131	0.7706	0.067	Parallel
A142154A	8	0.0135	57	0.0964	526	0.89	0.082	Parallel
A141116A	5	0.0746	53	0.791	9	0.1343	0.089	Parallel
A142182A	3	0.0297	2	0.0198	96	0.9505	0.128	Parallel
A141130A	2	0.026	2	0.026	73	0.9481	0.138	Parallel
A124353A	10	0.122	30	0.3659	42	0.5122	0.149	Parallel
A142197A	1	0.001	2	0.002	991	0.997	0.151	Parallel
A124352A	14	0.0435	83	0.2578	225	0.6988	0.184	Parallel
A142184A	4	0.0184	0	0	213	0.9816	0.242	Parallel
A142191A	9	0.0776	70	0.6034	37	0.319	0.26	Parallel
A129963A	28	0.2373	65	0.5508	25	0.2119	0.31	Parallel
A142215A	9	0.0421	12	0.0561	193	0.9019	0.311	Parallel
A142183A	7	0.05	66	0.4714	67	0.4786	0.331	Parallel
A142192A	5	0.0893	51	0.9107	0	0	0.332	Parallel
A142221A	66	0.1477	159	0.3557	222	0.4966	0.368	Parallel
A123270A	7	0.1061	15	0.2273	44	0.6667	0.375	Parallel
A142496A	15	0.2027	52	0.7027	7	0.0946	0.376	Parallel
A129935A	22	0.131	57	0.3393	89	0.5298	0.441	Intermediate
A142178A	1	0.1667	4	0.6667	1	0.1667	0.441	Intermediate
A129965A	10	0.1053	81	0.8526	4	0.0421	0.445	Intermediate
A142181A	3	0.2	6	0.4	6	0.4	0.492	Intermediate
A142188A	25	0.0731	8	0.0234	309	0.9035	0.497	Intermediate
A129971A	17	0.3953	16	0.3721	10	0.2326	0.522	Intermediate
A124345A	26	0.0967	17	0.0632	226	0.8401	0.531	Intermediate
A142143A	9	0.1385	6	0.0923	50	0.7692	0.544	Intermediate
A141131A	22	0.3333	11	0.1667	33	0.5	0.545	Intermediate
A142189A	12	0.2927	24	0.5854	5	0.122	0.55	Intermediate
A129959A	16	0.086	57	0.3065	113	0.6075	0.551	Intermediate
A142273A	14	0.3784	9	0.2432	14	0.3784	0.56	Intermediate
A129970A	7	0.0909	65	0.8442	5	0.0649	0.605	Intermediate
A142186A	12	0.1412	0	0	73	0.8588	0.633	Intermediate
A142142A	9	0.0796	1	0.0088	103	0.9115	0.638	Intermediate
A141123A	54	0.3803	10	0.0704	78	0.5493	0.66	Intermediate
A129972A	51	0.3377	45	0.298	55	0.3642	0.664	Intermediate
A142217A	34	0.4096	10	0.1205	39	0.4699	0.714	Linear
A129960A	31	0.4493	34	0.4928	4	0.058	0.735	Linear
A142150A	35	0.4545	3	0.039	39	0.5065	0.74	Linear
A142368A	44	0.4536	20	0.2062	33	0.3402	0.744	Linear
A142141A	26	0.2889	57	0.6333	7	0.0778	0.753	Linear
A129411A	18	0.2278	9	0.1139	52	0.6582	0.755	Linear
A142277A	54	0.3699	20	0.137	72	0.4932	0.765	Linear
A142220A	38	0.3065	18	0.1452	68	0.5484	0.788	Linear
A142196A	72	0.5	8	0.0556	64	0.4444	0.8	Linear
A129382A	41	0.164	138	0.552	71	0.284	0.802	Linear
A141124A	1	0.0357	4	0.1429	23	0.8214	0.896	Linear
A142213A	55	0.6322	18	0.2069	14	0.1609	0.921	Linear
A141158A	43	0.7963	3	0.0556	8	0.1481	0.927	Linear
A142155A	45	0.4286	5	0.0476	55	0.5238	0.932	Linear
A129414A	666	0.7085	78	0.083	196	0.2085	0.932	Linear
A124376A	716	0.848	75	0.089	53	0.063	0.934	Linear
A142266A	110	0.7285	21	0.1391	20	0.1325	0.939	Linear
A119946A	610	0.8356	68	0.0932	52	0.0712	0.96	Linear
A142209A	630	0.8344	60	0.0795	65	0.0861	0.974	Linear
A130464A	6	0.24	2	0.08	17	0.68	0.988	Linear

## Sheet: Supplementary Data 4
Supplementary Data 4
IHC detection of CLDN 18 in GC patients with ovarian metastasis.
Patient ID	Efficiency of paclitaxel	Fusion status	CLDN18 expression
			( score, Tumor cell content)
			Paracancerous tissue	Primary lesion	Metastasis ovarian lesion
P1	Effective	CLDN18-ARHGAP26	Negative	Positive	Positive
			(1, 5%)	(3, ≥40%)	(3, ≥40%)
P2	Effective	CLDN18-ARHGAP42	Negative	Positive	Positive
			(1, ≥40%)	(3, ≥40%)	(3, ≥40%)
P3	Effective	CLDN18-ARHGAP26	Negative	Positive	Positive
			(1, ≥40%)	(3, ≥40%)	(2, ≥40%)
P4	Effective	CLDN18-ARHGAP26	Negative	Negative	Negative
			(1, 10%)	(2, 30%)	(2, 35%)
P5	Effective	CLDN18-ARHGAP42	Positive	Positive	Positive
			(2, ≥40%)	(3, ≥40%)	(3, ≥40%)
P6	Effective	CLDN18-ARHGAP26	Negative	Negative	Negative
			(1, 20%)	(2, 30%)	(2, 25%)
P7	Effective	-	Negative	Positive	Positive
			(1, ≥40%)	(3, ≥40%)	(2, ≥40%)
P8	Effective	-	Negative	Positive	Positive
			(1, ≥40%)	(3, ≥40%)	(2, ≥40%)
P9	Effective	-	Negative	Positive	Positive
			(1, ≥40%)	(2, ≥40%)	(2, ≥40%)
P10	Effective	-	Positive	Positive	Positive
			(3, ≥40%)	(3, ≥40%)	(3, ≥40%)
P11	Effective	-	Positive	Positive	Positive
			(3, ≥40%)	(3, ≥40%)	(3, ≥40%)
P12	Ineffective	-	Negative	Negative	Negative
			(1, ≥40%)	(1, ≥40%)	(0, 0%)
P13	Ineffective	-	Negative	Positive	Positive
			(1, 15%)	(2, ≥40%)	(2, ≥40%)
P14	Ineffective	-	Negative	Positive	Positive
			(1, 30%)	(2, ≥40%)	(2, ≥40%)
P15	Ineffective	-	Negative	Negative	Negative
			(1, 20%)	(1, ≥40%)	(1, ≥40%)
P16	Ineffective	-	Positive	Positive	Positive
			(2, ≥40%)	(2, ≥40%)	(2, ≥40%)
P17	Ineffective	-	Negative	Positive	Positive
			(1, ≥40%)	(2, ≥40%)	(2, ≥40%)
P18	Ineffective	-	Negative	Negative	Negative
			(0, 0%)	(1, 35%)	(1, 30%)
