# Supplementary material for: Mutation characteristics and molecular evolution of ovarian metastasis from gastric cancer and potential biomarkers for paclitaxel treatment
Source: Nat Commun. 2024 May 4;15:3771. doi: 10.1038/s41467-024-48144-0 (PMC11069556; doi:10.1038/s41467-024-48144-0)
Supplement: Supplementary file 6 — Source Data [file 41467_2024_48144_MOESM6_ESM.zip › Separate Source Data files/Sourece Data files.xlsx]

## Sheet: Figure 3d
Metastasis subtype	Distribution of alterations	Group
Synchronous	0	Shared
Synchronous	0	Shared
Synchronous	0.00100604	Shared
Synchronous	0.0128205	Shared
Synchronous	0.0174419	Shared
Synchronous	0.0184332	Shared
Synchronous	0.025641	Shared
Synchronous	0.029703	Shared
Synchronous	0.037037	Shared
Synchronous	0.0434783	Shared
Synchronous	0.05	Shared
Synchronous	0.0744681	Shared
Synchronous	0.0775862	Shared
Synchronous	0.079646	Shared
Synchronous	0.0909091	Shared
Synchronous	0.0925926	Shared
Synchronous	0.09375	Shared
Synchronous	0.106061	Shared
Synchronous	0.120087	Shared
Synchronous	0.121622	Shared
Synchronous	0.125	Shared
Synchronous	0.130952	Shared
Synchronous	0.141026	Shared
Synchronous	0.14433	Shared
Synchronous	0.166667	Shared
Synchronous	0.207317	Shared
Synchronous	0.237288	Shared
Synchronous	0.24	Shared
Synchronous	0.255814	Shared
Synchronous	0.298701	Shared
Synchronous	0.325203	Shared
Synchronous	0.337748	Shared
Synchronous	0.342105	Shared
Synchronous	0.368932	Shared
Synchronous	0.395349	Shared
Synchronous	0.423423	Shared
Synchronous	0.449275	Shared
Synchronous	0.595506	Shared
Synchronous	0.611111	Shared
Synchronous	0.641975	Shared
Synchronous	0.714461	Shared
Synchronous	0.724466	Shared
Synchronous	0.760296	Shared
Synchronous	0.81713	Shared
Synchronous	0.848341	Shared
Metachronous	0.00841751	Shared
Metachronous	0.0357143	Shared
Metachronous	0.0606061	Shared
Metachronous	0.0619048	Shared
Metachronous	0.0637681	Shared
Metachronous	0.0701754	Shared
Metachronous	0.127907	Shared
Metachronous	0.138462	Shared
Metachronous	0.168675	Shared
Metachronous	0.26087	Shared
Metachronous	0.285714	Shared
Metachronous	0.292683	Shared
Metachronous	0.294118	Shared
Metachronous	0.329545	Shared
Metachronous	0.351724	Shared
Metachronous	0.376147	Shared
Metachronous	0.449664	Shared
Metachronous	0.454545	Shared
Metachronous	0.732143	Shared
Synchronous	0.177778	Primary
Synchronous	1	Primary
Synchronous	0.00201207	Primary
Synchronous	0.0384615	Primary
Synchronous	0.209302	Primary
Synchronous	0	Primary
Synchronous	0.888889	Primary
Synchronous	0.019802	Primary
Synchronous	0.262346	Primary
Synchronous	0.797101	Primary
Synchronous	0.471429	Primary
Synchronous	0.31383	Primary
Synchronous	0.603448	Primary
Synchronous	0.00884956	Primary
Synchronous	0.844156	Primary
Synchronous	0.0666667	Primary
Synchronous	0.854167	Primary
Synchronous	0.227273	Primary
Synchronous	0.371179	Primary
Synchronous	0.310811	Primary
Synchronous	0.4375	Primary
Synchronous	0.339286	Primary
Synchronous	0.717949	Primary
Synchronous	0.28866	Primary
Synchronous	0.666667	Primary
Synchronous	0.280488	Primary
Synchronous	0.550847	Primary
Synchronous	0.08	Primary
Synchronous	0.178295	Primary
Synchronous	0.181818	Primary
Synchronous	0.487805	Primary
Synchronous	0.298013	Primary
Synchronous	0.263158	Primary
Synchronous	0.252427	Primary
Synchronous	0.372093	Primary
Synchronous	0.396396	Primary
Synchronous	0.492754	Primary
Synchronous	0.224719	Primary
Synchronous	0.197531	Primary
Synchronous	0.209877	Primary
Synchronous	0.151961	Primary
Synchronous	0.135392	Primary
Synchronous	0.128828	Primary
Synchronous	0.0868056	Primary
Synchronous	0.0888626	Primary
Metachronous	0.10101	Primary
Metachronous	0.142857	Primary
Metachronous	0.020202	Primary
Metachronous	0.0380952	Primary
Metachronous	0.0318841	Primary
Metachronous	0.912281	Primary
Metachronous	0.0116279	Primary
Metachronous	0.0923077	Primary
Metachronous	0.156627	Primary
Metachronous	0.641304	Primary
Metachronous	0.0625	Primary
Metachronous	0.585366	Primary
Metachronous	0.191176	Primary
Metachronous	0.170455	Primary
Metachronous	0.0896552	Primary
Metachronous	0.0825688	Primary
Metachronous	0.0872483	Primary
Metachronous	0.038961	Primary
Metachronous	0.0892857	Primary
Synchronous	0.822222	Metastasis
Synchronous	0	Metastasis
Synchronous	0.996982	Metastasis
Synchronous	0.948718	Metastasis
Synchronous	0.773256	Metastasis
Synchronous	0.981567	Metastasis
Synchronous	0.0854701	Metastasis
Synchronous	0.950495	Metastasis
Synchronous	0.700617	Metastasis
Synchronous	0.15942	Metastasis
Synchronous	0.478571	Metastasis
Synchronous	0.611702	Metastasis
Synchronous	0.318966	Metastasis
Synchronous	0.911504	Metastasis
Synchronous	0.0649351	Metastasis
Synchronous	0.840741	Metastasis
Synchronous	0.0520833	Metastasis
Synchronous	0.666667	Metastasis
Synchronous	0.508734	Metastasis
Synchronous	0.567568	Metastasis
Synchronous	0.4375	Metastasis
Synchronous	0.529762	Metastasis
Synchronous	0.141026	Metastasis
Synchronous	0.56701	Metastasis
Synchronous	0.166667	Metastasis
Synchronous	0.512195	Metastasis
Synchronous	0.211864	Metastasis
Synchronous	0.68	Metastasis
Synchronous	0.565891	Metastasis
Synchronous	0.519481	Metastasis
Synchronous	0.186992	Metastasis
Synchronous	0.364238	Metastasis
Synchronous	0.394737	Metastasis
Synchronous	0.378641	Metastasis
Synchronous	0.232558	Metastasis
Synchronous	0.18018	Metastasis
Synchronous	0.057971	Metastasis
Synchronous	0.179775	Metastasis
Synchronous	0.191358	Metastasis
Synchronous	0.148148	Metastasis
Synchronous	0.133578	Metastasis
Synchronous	0.140143	Metastasis
Synchronous	0.110876	Metastasis
Synchronous	0.0960648	Metastasis
Synchronous	0.0627962	Metastasis
Metachronous	0.890572	Metastasis
Metachronous	0.821429	Metastasis
Metachronous	0.919192	Metastasis
Metachronous	0.9	Metastasis
Metachronous	0.904348	Metastasis
Metachronous	0.0175439	Metastasis
Metachronous	0.860465	Metastasis
Metachronous	0.769231	Metastasis
Metachronous	0.674699	Metastasis
Metachronous	0.0978261	Metastasis
Metachronous	0.651786	Metastasis
Metachronous	0.121951	Metastasis
Metachronous	0.514706	Metastasis
Metachronous	0.5	Metastasis
Metachronous	0.558621	Metastasis
Metachronous	0.541284	Metastasis
Metachronous	0.463087	Metastasis
Metachronous	0.506494	Metastasis
Metachronous	0.178571	Metastasis

## Sheet: Figure 5b
SampleID	Effect	Class
A142144A	Effective	Parallel
A130461A	Ineffective	Parallel
A142154A	Effective	Parallel
A141116A	Ineffective	Parallel
A142182A	Ineffective	Parallel
A141130A	Effective	Parallel
A124353A	Effective	Parallel
A142197A	Effective	Parallel
A124352A	Effective	Parallel
A142184A	Ineffective	Parallel
A142191A	Effective	Parallel
A129963A	Effective	Parallel
A142215A	Effective	Parallel
A142183A	Ineffective	Parallel
A142192A	Effective	Parallel
A142221A	Effective	Parallel
A123270A	Effective	Parallel
A142496A	Effective	Parallel
A142188A	Effective	Intermediate
A129935A	Effective	Intermediate
A142143A	Effective	Intermediate
A129959A	Ineffective	Intermediate
A129965A	Effective	Intermediate
A124345A	Effective	Intermediate
A142189A	Effective	Intermediate
A142142A	Ineffective	Intermediate
A141131A	Effective	Intermediate
A129972A	Ineffective	Intermediate
A142186A	Effective	Intermediate
A142273A	Ineffective	Intermediate
A141123A	Effective	Intermediate
A129971A	Effective	Intermediate
A142217A	Ineffective	Linear
A129960A	Ineffective	Linear
A142150A	Effective	Linear
A142368A	Ineffective	Linear
A142141A	Effective	Linear
A129411A	Effective	Linear
A142277A	Ineffective	Linear
A142220A	Ineffective	Linear
A142196A	Ineffective	Linear
A129382A	Ineffective	Linear
A141124A	Ineffective	Linear
A142213A	Ineffective	Linear
A141158A	Effective	Linear
A129414A	Ineffective	Linear
A142155A	Effective	Linear
A124376A	Effective	Linear
A142266A	Ineffective	Linear
A119946A	Effective	Linear
A142209A	Effective	Linear
A130464A	Ineffective	Linear

## Sheet: Figure 6c
						MKN1-OXA-1
Program:	CCK8 13.09.2023 19:57:44														Program:	CCK8 13.09.2023 20:06:14
Type of plate:	96 well plate														Type of plate:	96 well plate
Absorbance Filter1: 450nm															Absorbance Filter1: 450nm
		oxaliplatin															oxaliplatin
		0 uM	0.3125 uM	0.625 uM	1.25 uM	2.5 uM	5 uM	10 uM	pbs								0 uM	0.3125 uM	0.625 uM	1.25 uM	2.5 uM	5 uM	10 uM	pbs
	1	2	3	4	5	6	7	8	9	10	11	12				1	2	3	4	5	6	7	8	9	10	11	12
A	0.057	0.045	0.083	0.045	0.046	0.047	0.045	0.047	0.045	0.05	0.05	0.05			A	0.047	0.049	0.044	0.047	0.044	0.049	0.046	0.05	0.044	0.045	0.047	0.048
B	0.046	0.788	0.699	0.63	0.557	0.441	0.353	0.324	0.138	0.047	0.045	0.045			B	0.046	1.086	1.118	0.955	0.878	0.697	0.509	0.393	0.139	0.047	0.048	0.045
C	0.045	0.837	0.709	0.653	0.485	0.436	0.37	0.287	0.137	0.049	0.045	0.045			C	0.049	1.143	1.061	0.912	0.888	0.618	0.48	0.419	0.138	0.048	0.048	0.049
D	0.044	0.762	0.704	0.669	0.518	0.396	0.355	0.302	0.138	0.051	0.045	0.046			D	0.046	1.137	1.139	0.953	0.882	0.669	0.469	0.435	0.138	0.048	0.044	0.046
E	0.045	0.848	0.796	0.725	0.631	0.469	0.391	0.303	0.137	0.049	0.045	0.05			E	0.045	0.044	0.045	0.048	0.045	0.045	0.044	0.048	0.044	0.05	0.046	0.05
F	0.06	0.876	0.784	0.769	0.653	0.484	0.417	0.358	0.138	0.05	0.045	0.045			F	0.051	0.05	0.047	0.044	0.05	0.048	0.046	0.047	0.046	0.044	0.048	0.049
G	0.059	0.798	0.821	0.734	0.643	0.494	0.386	0.331	0.14	0.051	0.045	0.047			G	0.046	0.046	0.047	0.046	0.045	0.046	0.049	0.044	0.044	0.044	0.044	0.049
H	0.065	0.044	0.046	0.045	0.047	0.063	0.047	0.052	0.044	0.051	0.048	0.047			H	0.047	0.05	0.049	0.051	0.05	0.044	0.046	0.05	0.05	0.047	0.049	0.05
						MKN1-OXA-2
Program:	CCK8 17.09.2023 12:34:05														Program:	CCK8 17.09.2023 12:39:43
Type of plate:	96 well plate														Type of plate:	96 well plate
Absorbance Filter1: 450nm															Absorbance Filter1: 450nm
		oxaliplatin															oxaliplatin
		0 uM	0.3125 uM	0.625 uM	1.25 uM	2.5 uM	5 uM	10 uM	pbs								0 uM	0.3125 uM	0.625 uM	1.25 uM	2.5 uM	5 uM	10 uM	pbs
	1	2	3	4	5	6	7	8	9	10	11	12				1	2	3	4	5	6	7	8	9	10	11	12
A	0.054	0.055	0.055	0.054	0.055	0.051	0.053	0.055	0.046	0.053	0.053	0.045			A	0.052	0.049	0.047	0.046	0.049	0.055	0.055	0.055	0.045	0.047	0.045	0.052
B	0.053	0.812	0.772	0.649	0.581	0.459	0.376	0.359	0.14	0.046	0.047	0.049			B	0.055	1.14	1.05	0.927	0.732	0.577	0.477	0.4	0.136	0.052	0.052	0.049
C	0.055	0.833	0.754	0.698	0.518	0.481	0.409	0.3	0.137	0.05	0.051	0.045			C	0.05	1.048	0.993	0.952	0.767	0.602	0.463	0.389	0.137	0.048	0.048	0.048
D	0.055	0.816	0.764	0.695	0.601	0.436	0.397	0.321	0.141	0.045	0.045	0.053			D	0.049	1.056	0.977	0.959	0.773	0.592	0.51	0.397	0.138	0.047	0.048	0.053
E	0.045	0.896	0.834	0.745	0.653	0.47	0.468	0.375	0.151	0.052	0.051	0.049			E	0.049	0.049	0.055	0.055	0.054	0.047	0.045	0.054	0.051	0.052	0.048	0.049
F	0.046	0.946	0.815	0.787	0.619	0.482	0.419	0.317	0.138	0.055	0.05	0.054			F	0.055	0.05	0.049	0.047	0.046	0.051	0.051	0.053	0.047	0.045	0.05	0.046
G	0.046	0.889	0.839	0.768	0.535	0.492	0.44	0.286	0.146	0.054	0.046	0.049			G	0.047	0.051	0.051	0.049	0.053	0.052	0.049	0.05	0.055	0.055	0.048	0.045
H	0.05	0.05	0.052	0.054	0.055	0.046	0.05	0.049	0.046	0.052	0.047	0.049			H	0.045	0.049	0.054	0.049	0.047	0.046	0.053	0.05	0.047	0.05	0.048	0.054
						MKN1-OXA-3
Program:	CCK8 13.09.2023 19:57:44														Program:	CCK8 13.09.2023 20:06:14
Type of plate:	96 well plate														Type of plate:	96 well plate
Absorbance Filter1: 450nm															Absorbance Filter1: 450nm
		oxaliplatin															oxaliplatin
		0 uM	0.3125 uM	0.625 uM	1.25 uM	2.5 uM	5 uM	10 uM	pbs								0 uM	0.3125 uM	0.625 uM	1.25 uM	2.5 uM	5 uM	10 uM	pbs
	1	2	3	4	5	6	7	8	9	10	11	12				1	2	3	4	5	6	7	8	9	10	11	12
A	0.052	0.051	0.048	0.054	0.047	0.047	0.055	0.045	0.046	0.045	0.054	0.045			A	0.05	0.052	0.051	0.047	0.054	0.051	0.052	0.053	0.047	0.046	0.049	0.047
B	0.045	0.824	0.776	0.718	0.578	0.454	0.365	0.275	0.139	0.054	0.05	0.047			B	0.047	1.019	0.961	0.83	0.664	0.561	0.466	0.366	0.137	0.045	0.051	0.048
C	0.053	0.851	0.745	0.733	0.596	0.427	0.418	0.291	0.135	0.051	0.045	0.055			C	0.049	1.11	0.893	0.831	0.753	0.543	0.472	0.351	0.138	0.049	0.047	0.046
D	0.046	0.824	0.776	0.696	0.576	0.436	0.4	0.292	0.137	0.055	0.054	0.05			D	0.05	1.083	0.905	0.774	0.706	0.547	0.49	0.369	0.135	0.05	0.052	0.054
E	0.049	0.889	0.788	0.773	0.644	0.472	0.395	0.345	0.136	0.049	0.051	0.05			E	0.046	0.052	0.05	0.054	0.048	0.053	0.051	0.048	0.047	0.048	0.053	0.05
F	0.055	0.945	0.813	0.768	0.676	0.507	0.425	0.315	0.138	0.048	0.052	0.054			F	0.055	0.047	0.053	0.051	0.053	0.045	0.047	0.047	0.05	0.047	0.049	0.051
G	0.045	0.87	0.822	0.751	0.613	0.494	0.41	0.363	0.135	0.049	0.049	0.052			G	0.049	0.054	0.049	0.048	0.051	0.048	0.05	0.05	0.05	0.047	0.045	0.046
H	0.045	0.055	0.055	0.048	0.052	0.048	0.047	0.049	0.051	0.045	0.052	0.052			H	0.052	0.049	0.051	0.047	0.053	0.053	0.048	0.048	0.047	0.054	0.052	0.05
						HGC27-OXA-1
Program:	CCK8 13.09.2023 19:56:38														Program:	CCK8 13.09.2023 19:56:08
Type of plate:	96 well plate														Type of plate:	96 well plate
Absorbance Filter1: 450nm															Absorbance Filter1: 450nm
		oxaliplatin															oxaliplatin
		0 uM	0.3125 uM	0.625 uM	1.25 uM	2.5 uM	5 uM	10 uM	pbs								0 uM	0.3125 uM	0.625 uM	1.25 uM	2.5 uM	5 uM	10 uM	pbs
	1	2	3	4	5	6	7	8	9	10	11	12				1	2	3	4	5	6	7	8	9	10	11	12
A	0.045	0.045	0.045	0.045	0.045	0.046	0.045	0.044	0.044	0.044	0.044	0.044			A	0.045	0.045	0.047	0.045	0.045	0.045	0.044	0.045	0.045	0.045	0.044	0.043
B	0.045	1.109	1.114	0.982	0.845	0.715	0.534	0.437	0.132	0.041	0.045	0.046			B	0.044	1.118	1.068	0.929	0.923	0.796	0.574	0.537	0.139	0.047	0.042	0.044
C	0.044	1.139	1.087	0.911	0.896	0.784	0.55	0.515	0.133	0.047	0.045	0.046			C	0.044	1.063	1.107	1.004	0.855	0.812	0.56	0.489	0.139	0.041	0.045	0.046
D	0.045	1.133	1.055	1.017	0.852	0.781	0.547	0.418	0.133	0.047	0.057	0.045			D	0.045	1.148	1.073	0.979	0.899	0.751	0.542	0.556	0.139	0.048	0.046	0.05
E	0.044	1.104	1.098	0.991	0.811	0.788	0.597	0.363	0.134	0.041	0.054	0.044			E	0.044	0.044	0.044	0.044	0.044	0.044	0.039	0.042	0.048	0.05	0.046	0.044
F	0.044	1.101	1.075	1.03	0.856	0.734	0.643	0.448	0.135	0.046	0.044	0.135			F	0.044	0.047	0.047	0.045	0.045	0.044	0.045	0.045	0.044	0.048	0.048	0.041
G	0.044	1.128	1.181	0.978	0.887	0.73	0.597	0.434	0.135	0.049	0.044	0.134			G	0.044	0.046	0.045	0.044	0.05	0.044	0.044	0.043	0.045	0.049	0.044	0.044
H	0.046	0.08	0.055	0.044	0.056	0.049	0.045	0.044	0.045	0.043	0.044	0.044			H	0.044	0.044	0.044	0.044	0.044	0.043	0.043	0.042	0.044	0.049	0.044	0.046
						HGC27-OXA-2
CCK8 17.09.2023 13:12:54															Program:	CCK8 17.09.2023 13:15:36
Type of plate:	96 well plate														Type of plate:	96 well plate
Absorbance Filter1: 450nm															Absorbance Filter1: 450nm
		oxaliplatin															oxaliplatin
		0 uM	0.3125 uM	0.625 uM	1.25 uM	2.5 uM	5 uM	10 uM	pbs								0 uM	0.3125 uM	0.625 uM	1.25 uM	2.5 uM	5 uM	10 uM	pbs
	1	2	3	4	5	6	7	8	9	10	11	12				1	2	3	4	5	6	7	8	9	10	11	12
A	0.046	0.053	0.046	0.055	0.048	0.052	0.05	0.047	0.051	0.054	0.053	0.055			A	0.051	0.05	0.045	0.046	0.055	0.049	0.053	0.046	0.055	0.05	0.055	0.053
B	0.05	1.112	1.089	0.971	0.825	0.72	0.619	0.404	0.15	0.053	0.055	0.055			B	0.046	1.14	1.062	0.959	0.875	0.77	0.604	0.433	0.14	0.05	0.05	0.047
C	0.045	1.108	1.09	0.978	0.884	0.766	0.559	0.378	0.147	0.052	0.047	0.045			C	0.046	1.113	1.064	0.925	0.848	0.778	0.548	0.431	0.15	0.046	0.049	0.05
D	0.046	1.13	1.05	0.936	0.864	0.731	0.583	0.355	0.141	0.049	0.051	0.05			D	0.052	1.118	1.051	0.95	0.849	0.733	0.6	0.397	0.142	0.051	0.053	0.055
E	0.053	1.12	1.075	0.962	0.912	0.738	0.555	0.415	0.15	0.047	0.053	0.055			E	0.051	0.052	0.048	0.045	0.049	0.048	0.05	0.05	0.054	0.045	0.054	0.046
F	0.046	1.106	1.064	0.915	0.819	0.771	0.527	0.42	0.139	0.045	0.047	0.047			F	0.05	0.05	0.05	0.055	0.046	0.046	0.055	0.047	0.046	0.055	0.054	0.051
G	0.054	1.114	1.068	0.958	0.847	0.717	0.619	0.402	0.15	0.049	0.052	0.045			G	0.053	0.054	0.053	0.05	0.051	0.055	0.045	0.047	0.051	0.047	0.051	0.049
H	0.053	0.051	0.055	0.051	0.05	0.051	0.049	0.05	0.054	0.049	0.046	0.049			H	0.052	0.05	0.054	0.05	0.051	0.048	0.05	0.049	0.047	0.055	0.051	0.053
						HGC27-OXA-3
Program:	CCK8 20.09.2023 15:34:07														Program:	CCK8 20.09.2023 15:37:52
Type of plate:	96 well plate														Type of plate:	96 well plate
Absorbance Filter1: 450nm															Absorbance Filter1: 450nm
		oxaliplatin															oxaliplatin
		0 uM	0.3125 uM	0.625 uM	1.25 uM	2.5 uM	5 uM	10 uM	pbs								0 uM	0.3125 uM	0.625 uM	1.25 uM	2.5 uM	5 uM	10 uM	pbs
	1	2	3	4	5	6	7	8	9	10	11	12				1	2	3	4	5	6	7	8	9	10	11	12
A	0.046	0.053	0.046	0.055	0.048	0.052	0.05	0.047	0.051	0.054	0.053	0.055			A	0.051	0.05	0.045	0.046	0.055	0.049	0.053	0.046	0.055	0.05	0.055	0.053
B	0.05	1.102	1.081	0.958	0.824	0.731	0.521	0.43	0.148	0.053	0.055	0.055			B	0.046	1.103	1.081	1.009	0.852	0.746	0.58	0.438	0.141	0.05	0.05	0.047
C	0.045	1.104	1.079	1.017	0.854	0.711	0.582	0.437	0.144	0.052	0.047	0.045			C	0.046	1.126	1.087	0.932	0.883	0.789	0.533	0.405	0.138	0.046	0.049	0.05
D	0.046	1.109	1.064	0.998	0.845	0.719	0.594	0.438	0.135	0.049	0.051	0.05			D	0.052	1.131	1.052	1.013	0.873	0.797	0.614	0.448	0.134	0.051	0.053	0.055
E	0.053	1.106	1.052	0.952	0.918	0.798	0.551	0.393	0.145	0.047	0.053	0.055			E	0.051	0.052	0.048	0.045	0.049	0.048	0.05	0.05	0.054	0.045	0.054	0.046
F	0.046	1.109	1.093	0.991	0.872	0.712	0.53	0.39	0.137	0.045	0.047	0.047			F	0.05	0.05	0.05	0.055	0.046	0.046	0.055	0.047	0.046	0.055	0.054	0.051
G	0.054	1.116	1.091	0.974	0.847	0.775	0.615	0.437	0.133	0.049	0.052	0.045			G	0.053	0.054	0.053	0.05	0.051	0.055	0.045	0.047	0.051	0.047	0.051	0.049
H	0.053	0.051	0.055	0.051	0.05	0.051	0.049	0.05	0.054	0.049	0.046	0.049			H	0.052	0.05	0.054	0.05	0.051	0.048	0.05	0.049	0.047	0.055	0.051	0.053
						MKN1-PTX-1
Program:	CCK8 23.09.2023 19:50:10														Program:	CCK8 23.09.2023 19:48:28
Type of plate:	96 well plate														Type of plate:	96 well plate
Absorbance Filter1: 450nm															Absorbance Filter1: 450nm
		paclitaxel															paclitaxel
		0 uM	0.3125 uM	0.625 uM	1.25 uM	2.5 uM	5 uM	10 uM	pbs								0 uM	0.3125 uM	0.625 uM	1.25 uM	2.5 uM	5 uM	10 uM	pbs
	1	2	3	4	5	6	7	8	9	10	11	12				1	2	3	4	5	6	7	8	9	10	11	12
A	0.047	0.046	0.046	0.046	0.046	0.047	0.045	0.045	0.045	0.044	0.044	0.045			A	0.043	0.044	0.043	0.043	0.041	0.044	0.044	0.042	0.044	0.041	0.048	0.045
B	0.046	0.934	0.917	0.831	0.686	0.587	0.437	0.331	0.152	0.04	0.042	0.047			B	0.045	1.202	0.998	0.709	0.506	0.466	0.445	0.422	0.146	0.049	0.05	0.046
C	0.046	0.915	0.853	0.809	0.636	0.547	0.445	0.397	0.151	0.044	0.045	0.046			C	0.044	1.15	1.058	0.753	0.505	0.481	0.348	0.423	0.142	0.048	0.046	0.048
D	0.046	0.91	0.969	0.848	0.678	0.572	0.482	0.365	0.15	0.047	0.045	0.044			D	0.046	1.329	1.131	0.698	0.52	0.426	0.361	0.377	0.143	0.046	0.05	0.049
E	0.046	0.046	0.048	0.046	0.06	0.047	0.045	0.048	0.041	0.048	0.044	0.046			E	0.044	0.894	0.819	0.533	0.433	0.4	0.348	0.308	0.151	0.047	0.049	0.048
F	0.046	0.049	0.046	0.047	0.053	0.045	0.046	0.046	0.046	0.04	0.044	0.045			F	0.044	0.829	0.857	0.511	0.414	0.354	0.369	0.287	0.147	0.04	0.048	0.047
G	0.051	0.054	0.047	0.047	0.045	0.045	0.045	0.047	0.051	0.043	0.045	0.043			G	0.041	0.979	0.814	0.581	0.402	0.386	0.316	0.29	0.147	0.048	0.044	0.044
H	0.047	0.053	0.047	0.05	0.046	0.056	0.051	0.046	0.055	0.045	0.045	0.045			H	0.045	0.044	0.049	0.044	0.045	0.045	0.044	0.044	0.044	0.044	0.044	0.044
						MKN1-PTX-2
Program:	CCK8 25.09.2023 16:31:42														Program:	CCK8 25.09.2023 16:34:37
Type of plate:	96 well plate														Type of plate:	96 well plate
Absorbance Filter1: 450nm															Absorbance Filter1: 450nm
		paclitaxel															paclitaxel
		0 uM	0.3125 uM	0.625 uM	1.25 uM	2.5 uM	5 uM	10 uM	pbs								0 uM	0.3125 uM	0.625 uM	1.25 uM	2.5 uM	5 uM	10 uM	pbs
	1	2	3	4	5	6	7	8	9	10	11	12				1	2	3	4	5	6	7	8	9	10	11	12
A	0.042	0.043	0.043	0.049	0.042	0.041	0.043	0.048	0.041	0.045	0.04	0.041			A	0.046	0.043	0.05	0.044	0.04	0.04	0.042	0.04	0.046	0.043	0.05	0.04
B	0.048	0.959	0.825	0.739	0.677	0.542	0.472	0.323	0.148	0.049	0.048	0.045			B	0.04	1.202	1.087	0.724	0.477	0.511	0.473	0.394	0.158	0.04	0.048	0.041
C	0.048	0.946	0.833	0.696	0.645	0.58	0.458	0.33	0.154	0.041	0.044	0.048			C	0.04	1.264	0.984	0.745	0.53	0.496	0.436	0.376	0.152	0.04	0.049	0.049
D	0.046	0.955	0.834	0.736	0.656	0.578	0.452	0.333	0.153	0.045	0.04	0.04			D	0.045	1.283	1.021	0.759	0.508	0.504	0.412	0.44	0.149	0.049	0.047	0.043
E	0.043	0.04	0.04	0.048	0.05	0.048	0.045	0.048	0.046	0.042	0.045	0.048			E	0.05	0.902	0.804	0.577	0.415	0.4	0.325	0.266	0.145	0.048	0.047	0.043
F	0.05	0.046	0.042	0.049	0.04	0.04	0.047	0.042	0.05	0.04	0.046	0.04			F	0.043	0.867	0.807	0.59	0.439	0.385	0.367	0.281	0.151	0.048	0.049	0.04
G	0.04	0.04	0.04	0.05	0.047	0.045	0.044	0.047	0.046	0.044	0.049	0.042			G	0.041	0.824	0.829	0.517	0.439	0.381	0.344	0.308	0.146	0.047	0.048	0.044
H	0.047	0.046	0.042	0.04	0.041	0.048	0.049	0.046	0.043	0.05	0.048	0.047			H	0.043	0.044	0.044	0.045	0.047	0.047	0.044	0.043	0.048	0.04	0.043	0.046
						MKN1-PTX-3
Program:	CCK8 27.09.2023 13:45:23														Program:	CCK8 27.09.2023 13:49:03
Type of plate:	96 well plate														Type of plate:	96 well plate
Absorbance Filter1: 450nm															Absorbance Filter1: 450nm
		paclitaxel															paclitaxel
		0 uM	0.3125 uM	0.625 uM	1.25 uM	2.5 uM	5 uM	10 uM	pbs								0 uM	0.3125 uM	0.625 uM	1.25 uM	2.5 uM	5 uM	10 uM	pbs
	1	2	3	4	5	6	7	8	9	10	11	12				1	2	3	4	5	6	7	8	9	10	11	12
A	0.049	0.048	0.046	0.04	0.05	0.045	0.04	0.046	0.048	0.043	0.05	0.047			A	0.046	0.044	0.049	0.043	0.05	0.042	0.05	0.05	0.047	0.042	0.049	0.042
B	0.042	0.958	0.846	0.739	0.663	0.583	0.452	0.327	0.157	0.043	0.043	0.048			B	0.046	1.265	0.999	0.7	0.482	0.521	0.478	0.376	0.156	0.047	0.05	0.042
C	0.048	0.939	0.914	0.717	0.663	0.584	0.439	0.383	0.146	0.04	0.043	0.042			C	0.047	1.318	1.03	0.711	0.537	0.518	0.444	0.392	0.151	0.04	0.046	0.044
D	0.048	0.924	0.836	0.693	0.638	0.582	0.441	0.328	0.154	0.046	0.04	0.05			D	0.044	1.209	1.096	0.723	0.522	0.523	0.417	0.449	0.147	0.045	0.042	0.042
E	0.05	0.041	0.047	0.049	0.041	0.044	0.048	0.049	0.046	0.042	0.044	0.042			E	0.047	0.826	0.83	0.565	0.439	0.379	0.323	0.279	0.151	0.044	0.043	0.05
F	0.043	0.05	0.044	0.04	0.044	0.042	0.049	0.045	0.045	0.047	0.043	0.04			F	0.05	0.936	0.8	0.567	0.408	0.351	0.364	0.271	0.146	0.044	0.048	0.044
G	0.045	0.04	0.045	0.05	0.049	0.041	0.05	0.049	0.043	0.043	0.048	0.042			G	0.049	0.904	0.828	0.563	0.418	0.373	0.312	0.277	0.147	0.044	0.05	0.047
H	0.043	0.047	0.044	0.04	0.04	0.049	0.044	0.041	0.045	0.045	0.042	0.043			H	0.04	0.041	0.05	0.047	0.045	0.04	0.04	0.041	0.048	0.044	0.05	0.04
						HGC27-PTX-1
CCK8 23.09.2023 19:49:00															Program:	CCK8 23.09.2023 19:53:00
Type of plate:	96 well plate														Type of plate:	96 well plate
Absorbance Filter1: 450nm															Absorbance Filter1: 450nm
		paclitaxel															paclitaxel
		0 uM	0.3125 uM	0.625 uM	1.25 uM	2.5 uM	5 uM	10 uM	pbs								0 uM	0.3125 uM	0.625 uM	1.25 uM	2.5 uM	5 uM	10 uM	pbs
	1	2	3	4	5	6	7	8	9	10	11	12				1	2	3	4	5	6	7	8	9	10	11	12
A	0.045	0.045	0.047	0.046	0.047	0.045	0.044	0.049	0.046	0.048	0.046	0.043			A	0.045	0.042	0.041	0.05	0.043	0.044	0.046	0.052	0.044	0.052	0.048	0.045
B	0.045	1.129	1.03	0.85	0.762	0.647	0.551	0.493	0.155	0.049	0.043	0.048			B	0.046	0.92	0.871	0.591	0.456	0.395	0.43	0.349	0.143	0.047	0.041	0.041
C	0.045	1.044	0.965	0.87	0.689	0.619	0.472	0.394	0.143	0.046	0.047	0.086			C	0.051	0.988	0.819	0.578	0.478	0.411	0.367	0.346	0.15	0.049	0.051	0.044
D	0.047	1.001	0.996	0.916	0.743	0.628	0.529	0.478	0.146	0.046	0.043	0.046			D	0.045	0.953	0.853	0.522	0.432	0.46	0.374	0.374	0.149	0.044	0.05	0.048
E	0.049	0.046	0.041	0.046	0.052	0.05	0.043	0.05	0.047	0.046	0.05	0.048			E	0.042	1.192	0.992	0.754	0.629	0.54	0.367	0.36	0.045	0.048	0.051	0.049
F	0.046	0.044	0.05	0.042	0.041	0.051	0.044	0.05	0.05	0.047	0.049	0.048			F	0.052	1.058	0.952	0.704	0.694	0.494	0.403	0.371	0.049	0.046	0.042	0.049
G	0.04	0.041	0.051	0.047	0.043	0.05	0.044	0.049	0.05	0.044	0.046	0.047			G	0.046	1.222	0.94	0.77	0.641	0.489	0.455	0.374	0.048	0.046	0.049	0.051
H	0.046	0.046	0.046	0.048	0.046	0.045	0.046	0.045	0.044	0.053	0.044	0.044			H	0.041	0.044	0.045	0.049	0.049	0.046	0.042	0.05	0.05	0.046	0.044	0.047
						HGC27-PTX-2
Program:	CCK8 25.09.2023 16:38:04														Program:	CCK8 25.09.2023 16:42:11
Type of plate:	96 well plate														Type of plate:	96 well plate
Absorbance Filter1: 450nm															Absorbance Filter1: 450nm
		paclitaxel															paclitaxel
		0 uM	0.3125 uM	0.625 uM	1.25 uM	2.5 uM	5 uM	10 uM	pbs								0 uM	0.3125 uM	0.625 uM	1.25 uM	2.5 uM	5 uM	10 uM	pbs
	1	2	3	4	5	6	7	8	9	10	11	12				1	2	3	4	5	6	7	8	9	10	11	12
A	0.048	0.048	0.048	0.047	0.049	0.05	0.046	0.044	0.051	0.041	0.042	0.043			A	0.041	0.049	0.048	0.048	0.046	0.049	0.048	0.043	0.051	0.041	0.049	0.044
B	0.041	1.006	0.987	0.96	0.723	0.607	0.473	0.402	0.147	0.044	0.046	0.041			B	0.051	0.956	0.861	0.523	0.477	0.426	0.385	0.324	0.153	0.045	0.051	0.044
C	0.047	0.994	0.993	0.989	0.744	0.65	0.542	0.41	0.158	0.047	0.048	0.045			C	0.047	1	0.817	0.527	0.448	0.418	0.398	0.352	0.148	0.045	0.048	0.043
D	0.044	1.045	1.012	0.963	0.752	0.602	0.534	0.447	0.149	0.041	0.048	0.042			D	0.046	0.938	0.814	0.549	0.479	0.444	0.392	0.348	0.158	0.044	0.041	0.046
E	0.046	0.05	0.045	0.042	0.051	0.041	0.046	0.044	0.049	0.042	0.051	0.05			E	0.045	1.133	0.966	0.74	0.664	0.495	0.399	0.367	0.046	0.044	0.044	0.049
F	0.05	0.046	0.046	0.044	0.05	0.041	0.051	0.041	0.049	0.049	0.05	0.048			F	0.046	1.125	0.968	0.768	0.647	0.497	0.409	0.366	0.042	0.049	0.045	0.049
G	0.046	0.043	0.045	0.05	0.043	0.049	0.047	0.044	0.046	0.049	0.047	0.047			G	0.05	1.196	1.008	0.719	0.682	0.485	0.386	0.355	0.045	0.041	0.041	0.047
H	0.045	0.049	0.048	0.05	0.044	0.047	0.044	0.044	0.051	0.045	0.041	0.046			H	0.042	0.042	0.043	0.042	0.044	0.051	0.05	0.049	0.048	0.041	0.048	0.05
						HGC27-PTX-3
Program:	CCK8 27.09.2023 13:58:12														Program:	CCK8 27.09.2023 14:02:03
Type of plate:	96 well plate														Type of plate:	96 well plate
Absorbance Filter1: 450nm															Absorbance Filter1: 450nm
		paclitaxel															paclitaxel
		0 uM	0.3125 uM	0.625 uM	1.25 uM	2.5 uM	5 uM	10 uM	pbs								0 uM	0.3125 uM	0.625 uM	1.25 uM	2.5 uM	5 uM	10 uM	pbs
	1	2	3	4	5	6	7	8	9	10	11	12				1	2	3	4	5	6	7	8	9	10	11	12
A	0.045	0.048	0.051	0.048	0.045	0.043	0.05	0.041	0.048	0.043	0.049	0.041			A	0.049	0.041	0.05	0.047	0.041	0.05	0.047	0.042	0.043	0.041	0.051	0.043
B	0.045	1.034	1.027	0.873	0.761	0.639	0.516	0.462	0.144	0.051	0.042	0.042			B	0.042	0.992	0.871	0.515	0.437	0.412	0.38	0.346	0.15	0.045	0.042	0.043
C	0.041	1.072	0.978	0.858	0.703	0.609	0.498	0.44	0.157	0.048	0.05	0.041			C	0.049	0.923	0.828	0.578	0.457	0.447	0.401	0.363	0.152	0.047	0.05	0.043
D	0.048	1.065	1.016	0.882	0.74	0.65	0.494	0.424	0.144	0.044	0.049	0.045			D	0.048	0.975	0.84	0.548	0.462	0.455	0.373	0.371	0.143	0.049	0.051	0.045
E	0.041	0.044	0.048	0.041	0.047	0.051	0.042	0.043	0.045	0.044	0.048	0.047			E	0.045	1.081	1.006	0.783	0.507	0.486	0.41	0.352	0.051	0.042	0.051	0.045
F	0.05	0.049	0.042	0.047	0.047	0.044	0.048	0.041	0.047	0.05	0.049	0.043			F	0.043	1.207	0.943	0.701	0.565	0.499	0.415	0.36	0.048	0.045	0.049	0.046
G	0.05	0.051	0.048	0.044	0.049	0.043	0.047	0.043	0.051	0.051	0.047	0.044			G	0.049	1.053	0.961	0.783	0.499	0.506	0.423	0.36	0.044	0.047	0.046	0.05
H	0.045	0.041	0.045	0.046	0.048	0.046	0.043	0.049	0.045	0.049	0.05	0.05			H	0.042	0.049	0.044	0.042	0.042	0.048	0.044	0.049	0.048	0.048	0.044	0.048

## Sheet: Figure 6e
MKN1								HGC27
migration	Vectro		CLDN18- ARHGAP26		CLDN18- ARHGAP42			migration	Vectro		CLDN18- ARHGAP26		CLDN18- ARHGAP42
paz	-	+	-	+	-	+		paz	-	+	-	+	-	+
	247	113	264	53	212	47			349	243	371	149	366	121
	285	105	213	41	246	39			405	225	389	103	387	157
	223	136	292	38	274	65			387	203	391	132	353	133
INVATION	135	85	148	34	152	29		INVATION	133	85	139	42	139	34
	142	77	130	43	161	37			124	97	112	44	147	38
	155	69	138	39	124	43			139	79	136	65	167	49

## Sheet: Figure 6g
	DAY0	Day7	Day14	Day21	DAY28
1	19.2	20.2	22.5	23.8	24.4
1	18.8	19.6	22.4	22.8	23.7
1	18.2	19.1	21	21.6	22.9
1	18.7	19.6	21.7	21.7	23
1	18.5	19.4	22.4	23.7	24.8
2	18.6	19.6	22.7	23.6	25
2	18.2	20	21.3	23.6	24.5
2	18.5	19.9	20.5	22.2	24.8
2	19.4	20.3	22	22.7	23.8
2	18.7	20.6	21.1	22.3	23.9
3	18.9	20.4	22	22.4	24.5
3	19	20.7	21.5	23.1	23.2
3	18.3	20.7	21.2	23.4	23.9
3	19.5	19.2	22	24	24.5
3	18.3	19.1	20.8	23.6	23.7
4	18.4	20.6	22.1	22.4	23.7
4	19.4	19.4	21.8	23.2	23.9
4	18.2	20.9	20.9	23.5	24.2
4	18.9	19.4	21.6	22.3	23
4	18.9	20.5	20.6	22.4	23.2
5	18.6	20.8	22.4	23.8	24.5
5	18.1	19.1	21.6	22	24.4
5	19	20.3	20.6	23	23.8
5	18.1	19	22.1	23.5	24.2
5	18.9	20.3	22	23.1	24.4
6	19.5	19.5	22.1	22.8	24.5
6	18.2	19.4	22.6	23.8	25
6	19.5	20.9	20.6	22.4	24.5
6	18.1	20	22.2	24	24.4
6	18.7	19.2	22.1	23.1	23.7

## Sheet: Figure 6h
DAY0	Control	Control+paz	rognhe1	ronghe1+paz	ronghe2	ronghe2+paz
	6.34518	7.45969	7.15076	7.33425	6.84948	7.16761
	6.63558	7.40106	7.37181	6.62418	6.93967	6.7696
	6.87898	7.16465	7.05729	7.1329	6.8848	6.66885
	6.43505	7.4417	6.82145	7.19618	6.70757	7.18667
	7.37475	6.19866	7.22453	7.41814	6.81191	7.71734
DAY28
	8.76775	7.62066	8.93556	6.7145	9.03862	6.52905
	8.45454	7.65341	9.11959	6.95999	8.44389	5.08314
	8.79197	7.72041	8.63012	6.16107	8.67062	6.44138
	8.82685	7.9312	8.69425	5.81776	8.43169	5.77004
	8.06183	7.95985	8.2938	6.63205	9.40002	5.62798

## Sheet: Figure S2
SBS1	SBS6	SBS17b	Pathological type	Extent_of_metastasis	Age	Effect	Tumor stage	Metastasis subtype
0.0257905	0.0746945	0.0014682	Non-signet ring cell	Local	>50	Effective	IV	Synchronous
0.0235675	0.0758517	0.00167388	Non-signet ring cell	Local	>50	Effective	IV	Synchronous
0.00562137	0.00209281	0.000327099	Signet ring cell	Local	>=50	Effective	IV	Synchronous
8.67679e-06	0.00136076	1.36219e-06	Signet ring cell	Local	>=50	Effective	IV	Synchronous
0.00371062	8.11224e-07	2.28735e-06	Non-signet ring cell	Diffuse	>=50	Effective	IV	Synchronous
0.01183	2.22045e-16	0.0142386	Non-signet ring cell	Diffuse	>=50	Effective	IV	Synchronous
0.0248245	0.0886657	0.0024555	Non-signet ring cell	Local	>=50	Ineffective	IV	Synchronous
0.0273727	0.0872322	0.00843959	Non-signet ring cell	Local	>=50	Ineffective	IV	Synchronous
0.0115522	0.000825958	0.00405383	Non-signet ring cell	Local	>=50	Effective	IV	Synchronous
0.00817937	0.00351972	0.0345637	Non-signet ring cell	Local	>=50	Effective	IV	Synchronous
0.00331054	0.000361936	8.12562e-08	Non-signet ring cell	Diffuse	>=50	Effective	IV	Synchronous
0.00811837	0.00104278	2.22045e-16	Non-signet ring cell	Diffuse	>=50	Effective	IV	Synchronous
0.00231583	0.000978711	0.00103953	Non-signet ring cell	Diffuse	>50	Ineffective	IV	Metachronous
0.00298433	0.00182865	0.00119936	Non-signet ring cell	Local	>=50	Effective	IV	Synchronous
0.0214102	0.0804517	0.00148798	Non-signet ring cell	Diffuse	>50	Effective	IV	Synchronous
0.0262038	0.0800521	0.00156176	Non-signet ring cell	Diffuse	>50	Effective	IV	Synchronous
0.00419196	0.00225639	0.000840186	Non-signet ring cell	Local	>50	Ineffective	IV	Synchronous
0.00481617	0.00124319	0.000830014	Non-signet ring cell	Local	>=50	Effective	IV	Metachronous
0.00130204	0.000955786	2.15697e-07	Non-signet ring cell	Local	>=50	Effective	IV	Metachronous
0.019058	0.0811034	0.00576006	Non-signet ring cell	Diffuse	>=50	Ineffective	IV	Metachronous
0.0305899	0.0788492	0.0209506	Unknown	Diffuse	>=50	Ineffective	IV	Synchronous
0.00319034	0.000773776	2.9036e-08	Non-signet ring cell	Diffuse	>=50	Ineffective	IV	Synchronous
0.00598101	0.00225702	0.000248387	Non-signet ring cell	Diffuse	>=50	Effective	IV	Synchronous
0.0139549	0.00170189	0.00404608	Signet ring cell	Local	>=50	Effective	IV	Synchronous
0.00596728	0.000706713	0.00182193	Signet ring cell	Local	>=50	Effective	IV	Synchronous
0.0220564	0.0816347	0.0019916	Non-signet ring cell	Diffuse	>=50	Effective	IV	Synchronous
0.0278607	0.0809143	0.00210913	Non-signet ring cell	Diffuse	>=50	Effective	IV	Synchronous
0.0318673	0.0269781	0.00120819	Signet ring cell	Local	>=50	Effective	IV	Synchronous
0.00748887	0.00117204	0.00105612	Non-signet ring cell	Diffuse	>50	Ineffective	IV	Synchronous
0.00150706	1.21466e-05	3.08128e-07	Non-signet ring cell	Diffuse	>50	Ineffective	IV	Synchronous
0.00580334	0.000445957	0.00647215	Non-signet ring cell	Diffuse	>=50	Ineffective	IV	Synchronous
0.00318684	0.000540275	0.00423577	Non-signet ring cell	Diffuse	>=50	Ineffective	IV	Synchronous
0.00194475	0.000680799	7.01238e-08	Non-signet ring cell	Diffuse	>=50	Effective	IV	Synchronous
0.00890361	2.7598e-05	0.000377537	Non-signet ring cell	Local	>50	Effective	IV	Synchronous
0.00792418	3.14874e-06	1.15092e-07	Non-signet ring cell	Local	>50	Effective	IV	Synchronous
0.0108111	0.00108074	0.00504936	Non-signet ring cell	Diffuse	>=50	Effective	IV	Synchronous
0.00107575	4.03755e-07	0.000966056	Non-signet ring cell	Diffuse	>=50	Effective	IV	Synchronous
0.0434128	0.0925179	0.00772381	Non-signet ring cell	Diffuse	>=50	Ineffective	IV	Synchronous
0.00464838	0.00219341	2.43007e-07	Non-signet ring cell	Diffuse	>=50	Ineffective	IV	Synchronous
0.00168093	7.49633e-06	1.00165e-07	Non-signet ring cell	Diffuse	>=50	Ineffective	IV	Synchronous
0.00297789	0.000797772	0.000770305	Non-signet ring cell	Diffuse	>=50	Effective	IV	Synchronous
0.00293203	0.00100634	4.27587e-08	Non-signet ring cell	Diffuse	>=50	Effective	IV	Synchronous
0.0102159	0.00158709	0.00548708	Non-signet ring cell	Diffuse	>=50	Ineffective	IV	Synchronous
0.0148797	0.000226784	0.00413136	Non-signet ring cell	Diffuse	>=50	Ineffective	IV	Synchronous
0.00403315	0.00153297	8.67108e-08	Signet ring cell	Local	>50	Ineffective	IV	Synchronous
0.0152042	0.00420356	0.00225463	Signet ring cell	Local	>50	Ineffective	IV	Synchronous
2.22045e-16	0.00106536	4.19661e-07	Non-signet ring cell	Local	>=50	Ineffective	IV	Synchronous
0.000330989	0.0021483	0.00179712	Non-signet ring cell	Local	>=50	Ineffective	IV	Synchronous
0.00657395	4.36323e-06	1.78345e-07	Non-signet ring cell	Diffuse	>=50	Ineffective	IV	Synchronous
0.00994474	0.00109611	0.00396367	Non-signet ring cell	Diffuse	>=50	Effective	IV	Synchronous
0.00994954	1.16151e-06	3.6739e-07	Non-signet ring cell	Diffuse	>=50	Effective	IV	Synchronous
0.00552447	0.00125289	9.72109e-08	Non-signet ring cell	Diffuse	>=50	Ineffective	IV	Synchronous
0.000733558	0.000707853	2.01533e-06	Non-signet ring cell	Diffuse	>=50	Ineffective	IV	Synchronous
0.00352326	0.0044727	0.00244013	Non-signet ring cell	Local	>=50	Effective	Unknown	Metachronous
0.00910227	0.0058194	0.00941713	Non-signet ring cell	Local	>=50	Effective	Unknown	Metachronous
0.000612566	5.85186e-05	2.16545e-07	Non-signet ring cell	Diffuse	>50	Ineffective	IV	Metachronous
0.00141543	0.000254639	0.00511076	Non-signet ring cell	Diffuse	>50	Ineffective	IV	Metachronous
0.000268455	0.00021655	1.75902e-07	Unknown	Local	>=50	Effective	Unknown	Synchronous
0.0116285	2.22045e-16	0.000751519	Unknown	Local	>=50	Effective	Unknown	Synchronous
0.00312948	0.000819537	0.00258696	Non-signet ring cell	Local	>=50	Effective	IV	Metachronous
0.00627736	0.000374775	0.00341507	Non-signet ring cell	Local	>=50	Effective	IV	Metachronous
0.00439709	0.00194419	0.00114801	Unknown	Local	>50	Effective	Unknown	Metachronous
0.004942	0.00234955	0.00118385	Unknown	Local	>50	Effective	Unknown	Metachronous
0.00242156	0.00222491	1.50238e-07	Non-signet ring cell	Diffuse	>=50	Effective	IV	Metachronous
0.00485786	0.00492562	0.00430933	Non-signet ring cell	Diffuse	>=50	Effective	IV	Metachronous
0.00168712	1.55913e-06	9.68295e-07	Non-signet ring cell	Diffuse	>=50	Ineffective	IV	Synchronous
0.0143034	1.27486e-08	0.00299964	Non-signet ring cell	Diffuse	>=50	Ineffective	IV	Synchronous
0.0067383	0.001543	0.0025248	Non-signet ring cell	Diffuse	>=50	Effective	IV	Metachronous
0.00098181	0.00124413	1.36379e-07	Non-signet ring cell	Diffuse	>=50	Effective	IV	Metachronous
0.0114582	0.000832868	0.00240915	Non-signet ring cell	Local	>50	Effective	IV	Synchronous
0.00152008	3.36417e-07	5.27419e-07	Non-signet ring cell	Local	>50	Effective	IV	Synchronous
0.00492907	0.0042505	0.0010205	Non-signet ring cell	Diffuse	>=50	Effective	IV	Synchronous
0.00518737	0.00268632	0.00350209	Non-signet ring cell	Diffuse	>=50	Effective	IV	Synchronous
0.00341893	0.00137238	0.00245556	Non-signet ring cell	Local	>50	Effective	IV	Metachronous
0.00792305	0.00188003	0.00353365	Non-signet ring cell	Local	>50	Effective	IV	Metachronous
0.00811043	0.0019603	1.06103e-06	Non-signet ring cell	Diffuse	>=50	Effective	IV	Metachronous
0.00972378	0.00475315	0.00807511	Non-signet ring cell	Diffuse	>=50	Effective	IV	Metachronous
0.0033224	0.00171316	0.000743406	Non-signet ring cell	Local	>50	Effective	IV	Metachronous
0.00391703	0.00270144	0.00182919	Non-signet ring cell	Local	>50	Effective	IV	Metachronous
0.000233575	0.000703379	1.3443e-07	Non-signet ring cell	Diffuse	>=50	Effective	IV	Metachronous
0.00767027	0.00330781	0.00649957	Non-signet ring cell	Diffuse	>=50	Effective	IV	Metachronous
0.000413466	0.000237794	1.75651e-07	Unknown	Local	>50	Effective	IV	Synchronous
8.37245e-08	0.000154595	1.14385e-07	Unknown	Local	>50	Effective	IV	Synchronous
0.000842426	3.40027e-06	1.42624e-07	Non-signet ring cell	Diffuse	>=50	Ineffective	IV	Synchronous
0.000649429	0.000328977	1.15959e-07	Non-signet ring cell	Diffuse	>=50	Ineffective	IV	Synchronous
2.60204e-05	0.000586646	1.28301e-07	Non-signet ring cell	Diffuse	>50	Ineffective	IV	Synchronous
0.0126239	0.002603	2.22045e-16	Non-signet ring cell	Diffuse	>50	Ineffective	IV	Synchronous
0.00225331	0.000706278	0.000733726	Non-signet ring cell	Diffuse	>=50	Ineffective	IV	Synchronous
0.00689386	4.07335e-08	0.00994224	Non-signet ring cell	Diffuse	>=50	Ineffective	IV	Synchronous
0.000408204	0.000242545	1.40733e-07	Non-signet ring cell	Diffuse	>=50	Ineffective	IV	Synchronous
0.0029328	0.00370123	0.054323	Non-signet ring cell	Diffuse	>=50	Ineffective	IV	Synchronous
0.00350865	0.000694088	0.00426438	Non-signet ring cell	Diffuse	>=50	Ineffective	IV	Synchronous
0.000935543	0.000526797	8.6797e-08	Non-signet ring cell	Local	>50	Effective	IV	Metachronous
0.00705262	0.00139506	1.16673e-07	Non-signet ring cell	Local	>50	Effective	IV	Metachronous
0.00456829	0.000443951	9.23249e-08	Non-signet ring cell	Diffuse	>=50	Effective	III	Metachronous
2.22045e-16	3.82214e-06	0.107366	Non-signet ring cell	Diffuse	>=50	Effective	III	Metachronous
0.00262354	0.00145457	0.00178717	Non-signet ring cell	Diffuse	>=50	Effective	IV	Metachronous
0.00157443	0.000235594	0.00151316	Non-signet ring cell	Diffuse	>=50	Effective	IV	Metachronous
0.00798456	7.07281e-09	0.00940405	Unknown	Diffuse	>=50	Effective	IV	Synchronous
0.00435729	0.00200407	0.000357071	Unknown	Diffuse	>=50	Effective	IV	Synchronous
0.00554628	0.00223382	0.00198212	Non-signet ring cell	Diffuse	>=50	Effective	II	Metachronous
0.000282702	2.22045e-16	0.000491952	Non-signet ring cell	Diffuse	>=50	Effective	II	Metachronous
0.00388366	0.00197117	7.13988e-08	Non-signet ring cell	Diffuse	>50	Effective	III	Metachronous
0.00333344	0.00482793	0.0170194	Non-signet ring cell	Diffuse	>50	Effective	III	Metachronous
0.00285458	2.22045e-16	0.00992656	Non-signet ring cell	Diffuse	>=50	Ineffective	IV	Metachronous
0.00708838	2.22045e-16	0.016482	Non-signet ring cell	Diffuse	>=50	Ineffective	IV	Metachronous
5.80073e-08	0.00015456	2.53662e-07	Non-signet ring cell	Local	>=50	Effective	IV	Synchronous
0.0675692	0.0214063	0.00705532	Non-signet ring cell	Local	>=50	Effective	IV	Synchronous
0.00131249	0.00246429	4.89787e-07	Non-signet ring cell	Diffuse	>=50	Ineffective	IV	Synchronous
0.00822156	5.0544e-08	0.000827037	Non-signet ring cell	Diffuse	>=50	Ineffective	IV	Synchronous
0.00201639	0.00186328	0.0017537	Non-signet ring cell	Diffuse	>=50	Ineffective	IV	Synchronous
0.00375993	0.00314512	2.3642e-07	Non-signet ring cell	Diffuse	>=50	Ineffective	IV	Synchronous
0.0306639	0.0685949	0.00816593	Non-signet ring cell	Diffuse	>50	Effective	IV	Synchronous
0.0324873	0.0680153	0.00816693	Non-signet ring cell	Diffuse	>50	Effective	IV	Synchronous
0.00608103	0.000751839	2.22045e-16	Unknown	Diffuse	>=50	Ineffective	Unknown	Synchronous
0.00835427	0.0015894	1.39509e-13	Unknown	Diffuse	>=50	Ineffective	Unknown	Synchronous
0.00868416	0.00129239	2.22045e-16	Non-signet ring cell	Diffuse	>=50	Ineffective	Unknown	Synchronous
0.00926295	0.00137849	2.22045e-16	Non-signet ring cell	Diffuse	>=50	Ineffective	Unknown	Synchronous
0.00104545	0.000882038	0.000735914	Non-signet ring cell	Diffuse	>=50	Effective	Unknown	Metachronous
0.0123908	0.00307284	0.0316197	Non-signet ring cell	Diffuse	>=50	Effective	Unknown	Metachronous
0.00259274	0.00360037	0.00033869	Non-signet ring cell	Diffuse	>=50	Ineffective	IV	Metachronous
0.00416505	0.00475114	0.00257181	Non-signet ring cell	Diffuse	>=50	Ineffective	IV	Metachronous
0.00219479	0.00328563	0.00196336	Non-signet ring cell	Diffuse	>50	Ineffective	Unknown	Synchronous
0.00341774	0.00406034	4.39597e-07	Non-signet ring cell	Diffuse	>50	Ineffective	Unknown	Synchronous
0.00625554	0.00279308	0.053691	Non-signet ring cell	Local	>=50	Effective	IV	Synchronous
0.00443317	0.00440105	0.041311	Non-signet ring cell	Local	>=50	Effective	IV	Synchronous
0.0198156	2.22045e-16	0.00164649	Non-signet ring cell	Diffuse	>50	Ineffective	IV	Synchronous
0.0189421	2.22045e-16	0.00391143	Non-signet ring cell	Diffuse	>50	Ineffective	IV	Synchronous
0.00247594	6.01706e-07	0.00231977	Non-signet ring cell	Local	>=50	Ineffective	Unknown	Synchronous
0.00411502	2.22045e-16	0.000957564	Non-signet ring cell	Local	>=50	Ineffective	Unknown	Synchronous
0.00621176	0.004798	0.000209095	Non-signet ring cell	Diffuse	>=50	Ineffective	IV	Synchronous
0.00594533	0.00449702	0.00261404	Non-signet ring cell	Diffuse	>=50	Ineffective	IV	Synchronous
0.00787784	0.00137307	0.00155768	Unknown	Diffuse	>50	Ineffective	IV	Synchronous
0.00948372	0.00138631	0.00133355	Unknown	Diffuse	>50	Ineffective	IV	Synchronous
0.0050926	0.00231079	0.00314877	Non-signet ring cell	Local	>50	Effective	IV	Synchronous
0.00101733	0.00130852	0.00013396	Non-signet ring cell	Local	>50	Effective	IV	Synchronous
